# Supplementary material for: Rehabilitative Impact of Exercise Training on Human Skeletal Muscle Transcriptional Programs in Parkinson’s Disease
Source: Front Physiol. 2020 Jun 17;11:653. doi: 10.3389/fphys.2020.00653 (PMC7311784; doi:10.3389/fphys.2020.00653)
Supplement: Supplementary file 1 [file Data_Sheet_1.XLSX]

## Sheet: Table S1
Table S1: List of transcripts significantly upregulated in PD skeletal muscle after 16 wk RT (n = 304 transcripts)
Ensembl_ID	Gene Name	Gene Biotype	Log2FC	Avg_Expr	t	p_value	FDR	B	Gene Description
ENSG00000163395	IGFN1	protein_coding	2.5777	5.15012	8.62991	7.49771e-06	0.0106575	4.23745	immunoglobulin-like and fibronectin type III domain containing 1
ENSG00000116991	SIPA1L2	protein_coding	2.20587	3.57742	9.09449	4.75042e-06	0.0104616	4.50121	signal induced proliferation associated 1 like 2
ENSG00000167210	LOXHD1	protein_coding	2.14125	-1.1559	4.86498	0.000721898	0.0314997	-1.25439	lipoxygenase homology domains 1
ENSG00000118946	PCDH17	protein_coding	1.80983	-0.977434	4.19417	0.00198363	0.0465051	-1.66355	protocadherin 17
ENSG00000070031	SCT	protein_coding	1.79679	0.524708	5.66209	0.000236172	0.0225505	0.461996	secretin
ENSG00000138755	CXCL9	protein_coding	1.79311	-0.855104	5.22745	0.000429483	0.0264103	-0.590482	C-X-C motif chemokine ligand 9
ENSG00000235994	HGC6.3	processed_transcript	1.71341	-1.56768	4.65993	0.000976578	0.0348743	-1.29809	uncharacterized LOC100128124
ENSG00000148680	HTR7	protein_coding	1.67103	-0.215232	5.3071	0.000384133	0.025134	-0.145211	5-hydroxytryptamine receptor 7
ENSG00000175229	GAL3ST3	protein_coding	1.66387	-1.0725	4.54047	0.0011678	0.0367844	-1.38412	galactose-3-O-sulfotransferase 3
ENSG00000108821	COL1A1	protein_coding	1.65583	5.1465	6.08073	0.000136087	0.0205505	1.43183	collagen type I alpha 1 chain
ENSG00000267801	AC087289.5	antisense	1.64937	-0.580371	4.76403	0.000837052	0.0332493	-0.957999	novel transcript, antisense to TRIM47
ENSG00000140557	ST8SIA2	protein_coding	1.6475	-0.128523	4.72812	0.000882622	0.0339028	-0.705809	ST8 alpha-N-acetyl-neuraminide alpha-2,8-sialyltransferase 2
ENSG00000142748	FCN3	protein_coding	1.62012	-1.24698	4.24313	0.00183859	0.0447302	-1.69025	ficolin 3
ENSG00000101825	MXRA5	protein_coding	1.5413	1.89791	4.77644	0.000821899	0.0331592	-0.22848	matrix remodeling associated 5
ENSG00000116833	NR5A2	protein_coding	1.54021	-1.48747	4.63782	0.00100928	0.0354123	-1.48699	nuclear receptor subfamily 5 group A member 2
ENSG00000179044	EXOC3L1	protein_coding	1.53548	0.76909	5.6398	0.00024337	0.0225505	0.474143	exocyst complex component 3 like 1
ENSG00000168542	COL3A1	protein_coding	1.51195	5.73142	7.18374	3.54843e-05	0.0165807	2.75115	collagen type III alpha 1 chain
ENSG00000187498	COL4A1	protein_coding	1.45794	5.85108	6.59371	7.14771e-05	0.0189821	2.05153	collagen type IV alpha 1 chain
ENSG00000114812	VIPR1	protein_coding	1.38877	0.373736	6.52012	7.8232e-05	0.0191271	1.06465	vasoactive intestinal peptide receptor 1
ENSG00000110218	PANX1	protein_coding	1.34535	3.83508	5.44483	0.000317399	0.0238483	0.645229	pannexin 1
ENSG00000077274	CAPN6	protein_coding	1.31665	1.61612	7.39656	2.78401e-05	0.0165807	2.53495	calpain 6
ENSG00000134871	COL4A2	protein_coding	1.27827	6.2384	5.8307	0.000188606	0.0221201	1.0681	collagen type IV alpha 2 chain
ENSG00000078549	ADCYAP1R1	protein_coding	1.21488	0.356359	6.39851	9.096e-05	0.0204315	0.937998	ADCYAP receptor type I
ENSG00000007171	NOS2	protein_coding	1.19468	-0.216697	4.21586	0.00191792	0.0455891	-1.32505	nitric oxide synthase 2
ENSG00000242114	MTFP1	protein_coding	1.19173	1.11491	6.16315	0.00012243	0.0204315	1.15177	mitochondrial fission process 1
ENSG00000075618	FSCN1	protein_coding	1.13726	2.59547	6.56942	7.36341e-05	0.0191271	1.98585	fascin actin-bundling protein 1
ENSG00000198885	ITPRIPL1	protein_coding	1.13658	-0.707892	4.12121	0.00222257	0.049258	-1.58312	ITPRIP like 1
ENSG00000179772	FOXS1	protein_coding	1.13379	0.06724	4.28114	0.00173374	0.0437208	-1.11336	forkhead box S1
ENSG00000248593	DSTNP2	transcribed_unprocessed_pseudogene	1.13029	-0.836397	4.29812	0.00168899	0.0435425	-1.44232	destrin, actin depolymerizing factor pseudogene 2
ENSG00000138411	HECW2	protein_coding	1.12918	1.58187	5.50431	0.000292533	0.023591	0.61731	HECT, C2 and WW domain containing E3 ubiquitin protein ligase 2
ENSG00000139514	SLC7A1	protein_coding	1.11349	1.17269	5.0275	0.00057061	0.0283161	-0.00151268	solute carrier family 7 member 1
ENSG00000110697	PITPNM1	protein_coding	1.11104	3.43201	4.93778	0.000649412	0.0303118	-0.0337757	phosphatidylinositol transfer protein membrane associated 1
ENSG00000116396	KCNC4	protein_coding	1.1088	2.99194	4.38227	0.00148447	0.0412732	-0.802424	potassium voltage-gated channel subfamily C member 4
ENSG00000130508	PXDN	protein_coding	1.09023	3.42419	10.2138	1.7027e-06	0.0104616	5.39501	peroxidasin
ENSG00000265751	AC015878.1	antisense	1.08766	4.69499	4.995	0.00059791	0.0291443	-0.0377434	novel transcript, antisense to GREB1L
ENSG00000118257	NRP2	protein_coding	1.08034	1.0981	4.81522	0.000776394	0.0326743	-0.283589	neuropilin 2
ENSG00000090382	LYZ	protein_coding	1.06806	-0.434332	4.23623	0.00185835	0.0448655	-1.34149	lysozyme
ENSG00000026652	AGPAT4	protein_coding	1.03865	0.0862926	4.16388	0.00207935	0.0475903	-1.2867	1-acylglycerol-3-phosphate O-acyltransferase 4
ENSG00000176641	RNF152	protein_coding	1.02495	1.21177	5.83371	0.000187859	0.0221201	0.883623	ring finger protein 152
ENSG00000267107	PCAT19	lincRNA	1.00704	0.594778	4.24366	0.00183709	0.0447302	-1.07375	prostate cancer associated transcript 19
ENSG00000152661	GJA1	protein_coding	1.0054	1.14118	6.34395	9.7384e-05	0.0204315	1.34312	gap junction protein alpha 1
ENSG00000183186	C2CD4C	protein_coding	1.00135	0.32588	4.29228	0.00170423	0.0435425	-1.06191	C2 calcium dependent domain containing 4C
ENSG00000181104	F2R	protein_coding	0.969758	1.31515	5.85446	0.000182781	0.0221201	0.932586	coagulation factor II thrombin receptor
ENSG00000115457	IGFBP2	protein_coding	0.969213	2.71988	5.83261	0.000188131	0.0221201	1.15128	insulin like growth factor binding protein 2
ENSG00000150967	ABCB9	protein_coding	0.966802	-0.537328	4.13288	0.00218241	0.0488029	-1.48704	ATP binding cassette subfamily B member 9
ENSG00000230084	AC006059.1	antisense	0.958717	-0.187729	4.1136	0.0022492	0.0495309	-1.4124	novel transcript
ENSG00000175040	CHST2	protein_coding	0.940145	0.491909	4.29331	0.00170154	0.0435425	-1.02955	carbohydrate sulfotransferase 2
ENSG00000145247	OCIAD2	protein_coding	0.938731	0.0726784	4.64269	0.00100198	0.0353934	-0.763248	OCIA domain containing 2
ENSG00000162618	ADGRL4	protein_coding	0.923744	1.88719	6.25472	0.000108971	0.0204315	1.51073	adhesion G protein-coupled receptor L4
ENSG00000181019	NQO1	protein_coding	0.923004	1.97743	4.27192	0.0017586	0.0441117	-0.914604	NAD(P)H quinone dehydrogenase 1
ENSG00000087303	NID2	protein_coding	0.921701	2.44812	4.89337	0.000692656	0.0305701	-0.0594181	nidogen 2
ENSG00000162444	RBP7	protein_coding	0.920811	0.654921	4.59007	0.00108396	0.0356878	-0.635556	retinol binding protein 7
ENSG00000091136	LAMB1	protein_coding	0.91927	4.32302	5.89546	0.000173178	0.0216991	1.21398	laminin subunit beta 1
ENSG00000179403	VWA1	protein_coding	0.890625	2.91779	5.93574	0.000164274	0.0216064	1.28666	von Willebrand factor A domain containing 1
ENSG00000134817	APLNR	protein_coding	0.885164	3.73702	6.67515	6.47297e-05	0.0189821	2.1817	apelin receptor
ENSG00000130635	COL5A1	protein_coding	0.877265	4.13232	4.41915	0.00140327	0.0403116	-0.853594	collagen type V alpha 1 chain
ENSG00000183580	FBXL7	protein_coding	0.875536	1.4422	5.33156	0.00037126	0.0248631	0.39672	F-box and leucine rich repeat protein 7
ENSG00000129170	CSRP3	protein_coding	0.871225	9.44434	4.38693	0.00147393	0.0412024	-0.997026	cysteine and glycine rich protein 3
ENSG00000145632	PLK2	protein_coding	0.869351	1.72566	4.608	0.00105525	0.0355944	-0.463394	polo like kinase 2
ENSG00000165810	BTNL9	protein_coding	0.859535	5.43177	5.6539	0.000238791	0.0225505	0.848658	butyrophilin like 9
ENSG00000188290	HES4	protein_coding	0.851177	2.08017	4.79051	0.000805063	0.032898	-0.200224	hes family bHLH transcription factor 4
ENSG00000130032	PRRG3	protein_coding	0.848569	0.103365	4.19274	0.00198804	0.0465376	-1.22936	proline rich and Gla domain 3
ENSG00000171840	NINJ2	protein_coding	0.842665	2.79692	6.64105	6.74667e-05	0.0189821	2.09413	ninjurin 2
ENSG00000113140	SPARC	protein_coding	0.840768	7.1522	4.18198	0.00202157	0.0469792	-1.35638	secreted protein acidic and cysteine rich
ENSG00000115738	ID2	protein_coding	0.837152	1.06666	4.23108	0.00187323	0.0450833	-1.01004	inhibitor of DNA binding 2
ENSG00000101695	RNF125	protein_coding	0.833143	0.385611	4.14057	0.00215634	0.048578	-1.23771	ring finger protein 125
ENSG00000176907	TCIM	protein_coding	0.830295	2.15149	4.74714	0.000858165	0.0334469	-0.259345	transcriptional and immune response regulator
ENSG00000164692	COL1A2	protein_coding	0.820725	5.86078	4.76031	0.000841655	0.0332493	-0.437569	collagen type I alpha 2 chain
ENSG00000166106	ADAMTS15	protein_coding	0.817878	1.04121	4.54138	0.0011662	0.0367844	-0.617123	ADAM metallopeptidase with thrombospondin type 1 motif 15
ENSG00000161940	BCL6B	protein_coding	0.813879	2.08507	4.43715	0.00136536	0.0396654	-0.684219	BCL6B, transcription repressor
ENSG00000170955	CAVIN3	protein_coding	0.806071	3.13966	4.39827	0.00144863	0.0410189	-0.794506	caveolae associated protein 3
ENSG00000166265	CYYR1	protein_coding	0.801417	2.56568	5.87628	0.000177601	0.0218847	1.19445	cysteine and tyrosine rich 1
ENSG00000161649	CD300LG	protein_coding	0.798816	3.0687	4.71708	0.000897154	0.034002	-0.326415	CD300 molecule like family member g
ENSG00000159228	CBR1	protein_coding	0.798251	2.73701	7.65149	2.09568e-05	0.0161399	3.11629	carbonyl reductase 1
ENSG00000243429	OR7E29P	unprocessed_pseudogene	0.794648	0.854903	4.73288	0.000876432	0.0337779	-0.353745	olfactory receptor family 7 subfamily E member 29 pseudogene
ENSG00000111145	ELK3	protein_coding	0.78742	2.2371	5.51494	0.000288313	0.0235709	0.730578	ELK3, ETS transcription factor
ENSG00000113296	THBS4	protein_coding	0.787134	5.78136	4.489	0.00126212	0.0386017	-0.850058	thrombospondin 4
ENSG00000198478	SH3BGRL2	protein_coding	0.784474	1.7557	6.44035	8.63441e-05	0.0201509	1.67547	SH3 domain binding glutamate rich protein like 2
ENSG00000136367	ZFHX2	protein_coding	0.783481	0.668167	4.61956	0.00103718	0.0355944	-0.58907	zinc finger homeobox 2
ENSG00000122862	SRGN	protein_coding	0.775435	1.57089	4.26062	0.00178954	0.0441626	-0.936822	serglycin
ENSG00000171680	PLEKHG5	protein_coding	0.769594	2.58021	4.29295	0.00170247	0.0435425	-0.907558	pleckstrin homology and RhoGEF domain containing G5
ENSG00000204262	COL5A2	protein_coding	0.769496	3.2622	5.3159	0.000379446	0.0250964	0.491801	collagen type V alpha 2 chain
ENSG00000053747	LAMA3	protein_coding	0.761658	1.41547	4.59626	0.00107395	0.0355944	-0.502163	laminin subunit alpha 3
ENSG00000103145	HCFC1R1	protein_coding	0.759285	6.91194	4.43092	0.00137835	0.0398326	-0.964337	host cell factor C1 regulator 1
ENSG00000143994	ABHD1	protein_coding	0.757909	1.96155	5.78194	0.000201202	0.0225505	1.01486	abhydrolase domain containing 1
ENSG00000120156	TEK	protein_coding	0.757584	2.64789	4.22884	0.00187974	0.0451695	-1.00526	TEK receptor tyrosine kinase
ENSG00000204131	NHSL2	protein_coding	0.755428	1.29998	4.67529	0.000954519	0.0346556	-0.416922	NHS like 2
ENSG00000204131	NHSL2	protein_coding	0.755428	1.29998	4.67529	0.000954519	0.0346556	-0.416922	NHS like 2
ENSG00000167244	IGF2	protein_coding	0.750993	6.9932	6.98252	4.48473e-05	0.017148	2.50454	insulin like growth factor 2
ENSG00000164125	FAM198B	protein_coding	0.74839	2.08421	4.42563	0.0013895	0.0400794	-0.700331	golgi associated kinase 1B
ENSG00000107736	CDH23	protein_coding	0.746376	2.5926	4.43803	0.00136354	0.0396654	-0.697277	cadherin related 23
ENSG00000072786	STK10	protein_coding	0.736828	2.18006	5.638	0.000243963	0.0225505	0.873183	serine/threonine kinase 10
ENSG00000126878	AIF1L	protein_coding	0.735319	3.78886	5.57061	0.000267258	0.0232575	0.80956	allograft inflammatory factor 1 like
ENSG00000185559	DLK1	protein_coding	0.733693	4.0183	4.76014	0.000841863	0.0332493	-0.334742	delta like non-canonical Notch ligand 1
ENSG00000164116	GUCY1A1	protein_coding	0.733527	2.00674	4.448	0.00134304	0.0395541	-0.66925	guanylate cyclase 1 soluble subunit alpha 1
ENSG00000110042	DTX4	protein_coding	0.72663	1.04074	4.36707	0.00151938	0.0416193	-0.837734	deltex E3 ubiquitin ligase 4
ENSG00000187961	KLHL17	protein_coding	0.72458	1.16219	4.26711	0.00177169	0.0441626	-0.955348	kelch like family member 17
ENSG00000101445	PPP1R16B	protein_coding	0.720773	2.052	4.69329	0.000929348	0.0344105	-0.333442	protein phosphatase 1 regulatory subunit 16B
ENSG00000092421	SEMA6A	protein_coding	0.71981	2.60912	4.91887	0.000667464	0.0305379	-0.0262282	semaphorin 6A
ENSG00000154133	ROBO4	protein_coding	0.719271	4.2028	5.94241	0.000162845	0.0216064	1.27693	roundabout guidance receptor 4
ENSG00000168487	BMP1	protein_coding	0.71778	3.24065	6.55807	7.46665e-05	0.0191271	2.03447	bone morphogenetic protein 1
ENSG00000196411	EPHB4	protein_coding	0.717741	3.13945	4.77589	0.000822563	0.0331592	-0.247473	EPH receptor B4
ENSG00000149257	SERPINH1	protein_coding	0.716474	3.81336	4.36015	0.00153554	0.0416193	-0.917841	serpin family H member 1
ENSG00000204291	COL15A1	protein_coding	0.714361	5.83769	5.50001	0.000294258	0.0236065	0.6252	collagen type XV alpha 1 chain
ENSG00000163219	ARHGAP25	protein_coding	0.709946	0.872377	4.33154	0.0016044	0.0426814	-0.908209	Rho GTPase activating protein 25
ENSG00000169683	LRRC45	protein_coding	0.706705	1.05728	4.37244	0.00150694	0.0415272	-0.827887	leucine rich repeat containing 45
ENSG00000116962	NID1	protein_coding	0.706323	4.02351	4.17162	0.00205443	0.0473011	-1.22706	nidogen 1
ENSG00000071246	VASH1	protein_coding	0.705767	2.75982	4.37893	0.00149207	0.0414097	-0.793475	vasohibin 1
ENSG00000102760	RGCC	protein_coding	0.704755	3.00263	6.11352	0.000130465	0.0204315	1.50472	regulator of cell cycle
ENSG00000145348	TBCK	protein_coding	0.695893	1.0795	4.10184	0.00229101	0.0499836	-1.18138	TBC1 domain containing kinase
ENSG00000277258	PCGF2	protein_coding	0.695378	2.36417	4.91027	0.000675846	0.0305701	-0.0370769	polycomb group ring finger 2
ENSG00000164683	HEY1	protein_coding	0.69086	1.88885	4.59466	0.00107653	0.0355944	-0.471135	hes related family bHLH transcription factor with YRPW motif 1
ENSG00000187688	TRPV2	protein_coding	0.689089	1.23303	4.41546	0.00141119	0.0403275	-0.753362	transient receptor potential cation channel subfamily V member 2
ENSG00000133561	GIMAP6	protein_coding	0.682114	3.19663	6.03169	0.000144987	0.0212892	1.41052	GTPase, IMAP family member 6
ENSG00000169418	NPR1	protein_coding	0.681571	3.07512	6.14396	0.000125472	0.0204315	1.54338	natriuretic peptide receptor 1
ENSG00000143554	SLC27A3	protein_coding	0.680708	2.15708	4.63053	0.00102032	0.0355564	-0.417352	solute carrier family 27 member 3
ENSG00000214357	NEURL1B	protein_coding	0.679904	4.18116	4.80911	0.000783378	0.032789	-0.280589	neuralized E3 ubiquitin protein ligase 1B
ENSG00000177943	MAMDC4	protein_coding	0.679876	2.6788	5.77597	0.000202803	0.0225505	1.08184	MAM domain containing 4
ENSG00000119917	IFIT3	protein_coding	0.674674	1.54335	4.71391	0.00090137	0.0340289	-0.339068	interferon induced protein with tetratricopeptide repeats 3
ENSG00000034510	TMSB10	protein_coding	0.671937	5.38425	4.32587	0.00161842	0.0428325	-1.08582	thymosin beta 10
ENSG00000204301	NOTCH4	protein_coding	0.671051	4.7224	5.65189	0.000239438	0.0225505	0.872069	notch 4
ENSG00000136295	TTYH3	protein_coding	0.67066	2.18247	5.51685	0.000287561	0.0235709	0.72843	tweety family member 3
ENSG00000179776	CDH5	protein_coding	0.670302	5.24124	5.52306	0.000285135	0.0235709	0.67478	cadherin 5
ENSG00000013016	EHD3	protein_coding	0.670009	1.06738	4.20926	0.00193767	0.0457761	-1.04103	EH domain containing 3
ENSG00000152402	GUCY1A2	protein_coding	0.666848	1.9388	4.30231	0.00167811	0.0435425	-0.872024	guanylate cyclase 1 soluble subunit alpha 2
ENSG00000080573	COL5A3	protein_coding	0.658951	4.40842	4.38576	0.00147658	0.0412024	-0.9315	collagen type V alpha 3 chain
ENSG00000125810	CD93	protein_coding	0.656672	4.87097	7.25498	3.26978e-05	0.0165807	2.83776	CD93 molecule
ENSG00000152767	FARP1	protein_coding	0.655667	3.98428	4.31674	0.00164128	0.0431819	-0.999617	FERM, ARH/RhoGEF and pleckstrin domain protein 1
ENSG00000101004	NINL	protein_coding	0.653822	1.95856	5.6746	0.000232234	0.0225505	0.901139	ninein like
ENSG00000132622	HSPA12B	protein_coding	0.653237	3.37545	4.44625	0.00134661	0.0395562	-0.745801	heat shock protein family A (Hsp70) member 12B
ENSG00000128567	PODXL	protein_coding	0.651135	4.79679	5.98703	0.000153642	0.0216064	1.311	podocalyxin like
ENSG00000072274	TFRC	protein_coding	0.648205	5.75885	5.34503	0.000364369	0.0246157	0.410926	transferrin receptor
ENSG00000213949	ITGA1	protein_coding	0.646546	3.58905	4.64542	0.000997907	0.0353629	-0.470662	integrin subunit alpha 1
ENSG00000130158	DOCK6	protein_coding	0.645322	4.25672	5.89503	0.000173277	0.0216991	1.21349	dedicator of cytokinesis 6
ENSG00000126217	MCF2L	protein_coding	0.640995	4.33362	5.19849	0.000447367	0.0265698	0.267449	MCF.2 cell line derived transforming sequence like
ENSG00000168497	CAVIN2	protein_coding	0.64099	3.55877	5.31248	0.000381261	0.0250964	0.473656	caveolae associated protein 2
ENSG00000185361	TNFAIP8L1	protein_coding	0.640867	2.20472	4.7161	0.00089845	0.034002	-0.300508	TNF alpha induced protein 8 like 1
ENSG00000229659	RPL26P6	processed_pseudogene	0.636915	3.14949	5.69324	0.000226494	0.0225505	0.988073	ribosomal protein L26 pseudogene 6
ENSG00000034152	MAP2K3	protein_coding	0.636318	6.68029	4.95078	0.000637309	0.0302045	-0.17719	mitogen-activated protein kinase kinase 3
ENSG00000127920	GNG11	protein_coding	0.635764	2.98761	5.20633	0.000442447	0.0264293	0.35415	G protein subunit gamma 11
ENSG00000102996	MMP15	protein_coding	0.634462	3.23596	5.03624	0.000563503	0.0283161	0.112114	matrix metallopeptidase 15
ENSG00000154783	FGD5	protein_coding	0.633857	2.77571	5.60575	0.000254825	0.0228202	0.874155	FYVE, RhoGEF and PH domain containing 5
ENSG00000204264	PSMB8	protein_coding	0.632846	1.87627	4.81552	0.000776047	0.0326743	-0.180474	proteasome subunit beta 8
ENSG00000136237	RAPGEF5	protein_coding	0.629252	2.00927	4.41927	0.00140302	0.0403116	-0.709034	Rap guanine nucleotide exchange factor 5
ENSG00000167552	TUBA1A	protein_coding	0.626359	4.12841	5.48355	0.000300966	0.0237956	0.674231	tubulin alpha 1a
ENSG00000105559	PLEKHA4	protein_coding	0.617921	3.55533	6.6023	7.07304e-05	0.0189821	2.09544	pleckstrin homology domain containing A4
ENSG00000165949	IFI27	protein_coding	0.615815	3.5519	5.17661	0.000461406	0.0268	0.287579	interferon alpha inducible protein 27
ENSG00000126785	RHOJ	protein_coding	0.615398	2.10778	4.64489	0.000998694	0.0353629	-0.398333	ras homolog family member J
ENSG00000095370	SH2D3C	protein_coding	0.610586	3.13462	4.59714	0.00107255	0.0355944	-0.504945	SH2 domain containing 3C
ENSG00000107821	KAZALD1	protein_coding	0.608624	2.17625	4.29379	0.00170028	0.0435425	-0.888094	Kazal type serine peptidase inhibitor domain 1
ENSG00000130787	HIP1R	protein_coding	0.607399	3.02853	5.70258	0.000223675	0.0225505	0.999965	huntingtin interacting protein 1 related
ENSG00000079337	RAPGEF3	protein_coding	0.607342	3.83942	4.53439	0.00117854	0.0369374	-0.657899	Rap guanine nucleotide exchange factor 3
ENSG00000234171	RNASEH1-AS1	antisense	0.604787	1.52035	4.49356	0.00125344	0.0386017	-0.622489	RNASEH1 antisense RNA 1
ENSG00000147113	DIPK2B	protein_coding	0.603312	3.50375	5.50651	0.000291652	0.023591	0.73628	divergent protein kinase domain 2B
ENSG00000116857	TMEM9	protein_coding	0.601981	2.74491	5.423	0.000327087	0.0241059	0.641409	transmembrane protein 9
ENSG00000066735	KIF26A	protein_coding	0.601787	2.58111	4.90652	0.000679541	0.0305701	-0.0425306	kinesin family member 26A
ENSG00000031081	ARHGAP31	protein_coding	0.597206	2.75835	4.33202	0.00160323	0.0426814	-0.863519	Rho GTPase activating protein 31
ENSG00000184216	IRAK1	protein_coding	0.59566	5.06298	4.66779	0.000965219	0.0346556	-0.547926	interleukin 1 receptor associated kinase 1
ENSG00000117318	ID3	protein_coding	0.594181	3.11855	4.60742	0.00105616	0.0355944	-0.488999	inhibitor of DNA binding 3, HLH protein
ENSG00000129467	ADCY4	protein_coding	0.592306	3.67748	4.41768	0.00140642	0.0403116	-0.818266	adenylate cyclase 4
ENSG00000170989	S1PR1	protein_coding	0.587248	3.2968	6.17127	0.000121167	0.0204315	1.58154	sphingosine-1-phosphate receptor 1
ENSG00000114999	TTL	protein_coding	0.586394	5.52373	6.02364	0.000146507	0.0212892	1.33555	tubulin tyrosine ligase
ENSG00000106665	CLIP2	protein_coding	0.581192	1.67216	4.17944	0.00202958	0.0469792	-1.04459	CAP-Gly domain containing linker protein 2
ENSG00000088387	DOCK9	protein_coding	0.580867	3.77246	5.65252	0.000239235	0.0225505	0.917426	dedicator of cytokinesis 9
ENSG00000024422	EHD2	protein_coding	0.578145	5.60802	4.35819	0.00154016	0.0416193	-1.04535	EH domain containing 2
ENSG00000175899	A2M	protein_coding	0.57805	7.28783	4.90463	0.000681405	0.0305701	-0.25054	alpha-2-macroglobulin
ENSG00000108179	PPIF	protein_coding	0.576541	5.92013	7.07852	4.00832e-05	0.0165807	2.62473	peptidylprolyl isomerase F
ENSG00000139438	FAM222A	protein_coding	0.576363	1.49471	4.24122	0.00184404	0.0447302	-0.965788	family with sequence similarity 222 member A
ENSG00000185880	TRIM69	protein_coding	0.575478	4.5927	5.91426	0.00016896	0.0216064	1.2236	tripartite motif containing 69
ENSG00000090924	PLEKHG2	protein_coding	0.565936	3.05131	4.36272	0.00152952	0.0416193	-0.841734	pleckstrin homology and RhoGEF domain containing G2
ENSG00000103335	PIEZO1	protein_coding	0.564861	3.14555	5.99733	0.000151596	0.0216064	1.36804	piezo type mechanosensitive ion channel component 1
ENSG00000167799	NUDT8	protein_coding	0.563567	3.48065	4.27065	0.00176205	0.0441117	-1.02051	nudix hydrolase 8
ENSG00000181035	SLC25A42	protein_coding	0.563065	5.38339	7.10601	3.88222e-05	0.0165807	2.6632	solute carrier family 25 member 42
ENSG00000103415	HMOX2	protein_coding	0.562648	3.26545	6.09849	0.00013301	0.0204315	1.49294	heme oxygenase 2
ENSG00000178695	KCTD12	protein_coding	0.560828	3.41116	4.32121	0.00163004	0.0430662	-0.93699	potassium channel tetramerization domain containing 12
ENSG00000132768	DPH2	protein_coding	0.560104	4.50304	4.71621	0.00089831	0.034002	-0.442495	DPH2 homolog
ENSG00000140853	NLRC5	protein_coding	0.558732	2.6387	5.02388	0.000573589	0.0283173	0.115385	NLR family CARD domain containing 5
ENSG00000133574	GIMAP4	protein_coding	0.558501	2.36788	4.91084	0.000675289	0.0305701	-0.0361678	GTPase, IMAP family member 4
ENSG00000224163	AC025594.1	unprocessed_pseudogene	0.555678	6.03169	4.70552	0.000912644	0.0343102	-0.528996	pseudogene similar to part of filamin C, gamma (actin binding protein 280) (FLNC)
ENSG00000164741	DLC1	protein_coding	0.553568	3.50113	5.12813	0.000494227	0.0274822	0.223197	DLC1 Rho GTPase activating protein
ENSG00000128283	CDC42EP1	protein_coding	0.550406	3.11015	4.87605	0.000710342	0.0310835	-0.10535	CDC42 effector protein 1
ENSG00000030110	BAK1	protein_coding	0.548057	3.17209	5.36505	0.000354381	0.0246157	0.560547	BCL2 antagonist/killer 1
ENSG00000134851	TMEM165	protein_coding	0.545558	2.23955	4.29425	0.00169907	0.0435425	-0.888998	transmembrane protein 165
ENSG00000095066	HOOK2	protein_coding	0.543528	5.22694	6.49258	8.09357e-05	0.0194789	1.93665	hook microtubule tethering protein 2
ENSG00000157570	TSPAN18	protein_coding	0.541261	3.68626	5.21779	0.000435358	0.0264103	0.335845	tetraspanin 18
ENSG00000234745	HLA-B	protein_coding	0.53846	6.31027	4.6004	0.00106731	0.0355944	-0.695206	major histocompatibility complex, class I, B
ENSG00000004399	PLXND1	protein_coding	0.534366	4.99682	4.70177	0.000917727	0.0343708	-0.493324	plexin D1
ENSG00000169504	CLIC4	protein_coding	0.531681	3.22884	5.63493	0.000244974	0.0225505	0.912386	chloride intracellular channel 4
ENSG00000251322	SHANK3	protein_coding	0.531406	5.31563	5.08712	0.000523946	0.0278372	0.057628	SH3 and multiple ankyrin repeat domains 3
ENSG00000166341	DCHS1	protein_coding	0.530857	3.25103	4.93308	0.000653851	0.0304268	-0.0332647	dachsous cadherin-related 1
ENSG00000213445	SIPA1	protein_coding	0.529512	3.01584	4.5981	0.001071	0.0355944	-0.49446	signal-induced proliferation-associated 1
ENSG00000183696	UPP1	protein_coding	0.528338	2.80935	4.7524	0.000851533	0.0332898	-0.262804	uridine phosphorylase 1
ENSG00000167136	ENDOG	protein_coding	0.52788	5.09831	5.58426	0.000262354	0.023067	0.763265	endonuclease G
ENSG00000128284	APOL3	protein_coding	0.526524	3.29028	4.19082	0.00199398	0.0466059	-1.12252	apolipoprotein L3
ENSG00000100342	APOL1	protein_coding	0.525361	2.43477	4.3965	0.00145256	0.0410189	-0.750243	apolipoprotein L1
ENSG00000165644	COMTD1	protein_coding	0.523079	3.34181	5.28692	0.000395117	0.0256292	0.44933	catechol-O-methyltransferase domain containing 1
ENSG00000147065	MSN	protein_coding	0.522517	5.43526	4.2144	0.0019223	0.0456227	-1.26329	moesin
ENSG00000111647	UHRF1BP1L	protein_coding	0.521035	3.51576	4.27873	0.00174022	0.043727	-1.01217	UHRF1 binding protein 1 like
ENSG00000173269	MMRN2	protein_coding	0.520693	4.29082	4.29095	0.00170773	0.0435498	-1.06915	multimerin 2
ENSG00000107281	NPDC1	protein_coding	0.519924	4.04196	4.89887	0.00068714	0.0305701	-0.139398	neural proliferation, differentiation and control 1
ENSG00000186577	SMIM29	protein_coding	0.519766	2.69206	4.89484	0.000691174	0.0305701	-0.0609828	small integral membrane protein 29
ENSG00000091482	SMPX	protein_coding	0.519256	7.7877	4.69894	0.000921583	0.0343708	-0.557434	small muscle protein X-linked
ENSG00000125968	ID1	protein_coding	0.515096	3.89566	4.36368	0.00152727	0.0416193	-0.9208	inhibitor of DNA binding 1, HLH protein
ENSG00000162430	SELENON	protein_coding	0.513998	5.81709	6.62442	6.88474e-05	0.0189821	2.08708	selenoprotein N
ENSG00000143537	ADAM15	protein_coding	0.51313	4.99224	4.30054	0.0016827	0.0435425	-1.10616	ADAM metallopeptidase domain 15
ENSG00000135617	PRADC1	protein_coding	0.509881	5.23498	5.62667	0.000247722	0.0225505	0.815955	protease associated domain containing 1
ENSG00000150760	DOCK1	protein_coding	0.509573	2.81233	4.10223	0.00228962	0.0499836	-1.20966	dedicator of cytokinesis 1
ENSG00000111252	SH2B3	protein_coding	0.509446	3.67818	5.59223	0.000259535	0.0230304	0.841969	SH2B adaptor protein 3
ENSG00000069122	ADGRF5	protein_coding	0.508056	4.68928	5.03012	0.000568468	0.0283161	0.00487157	adhesion G protein-coupled receptor F5
ENSG00000204525	HLA-C	protein_coding	0.506234	6.25674	5.02701	0.000571015	0.0283161	-0.0586288	major histocompatibility complex, class I, C
ENSG00000142798	HSPG2	protein_coding	0.504753	7.2964	4.61013	0.00105189	0.0355944	-0.693388	heparan sulfate proteoglycan 2
ENSG00000109686	SH3D19	protein_coding	0.50355	4.80845	5.34911	0.000362311	0.0246157	0.451156	SH3 domain containing 19
ENSG00000158882	TOMM40L	protein_coding	0.503173	4.25215	5.47042	0.000306434	0.0237956	0.648073	translocase of outer mitochondrial membrane 40 like
ENSG00000143771	CNIH4	protein_coding	0.492087	3.62942	4.52783	0.00119025	0.0371874	-0.649377	cornichon family AMPA receptor auxiliary protein 4
ENSG00000148400	NOTCH1	protein_coding	0.488437	3.79524	4.96758	0.000622022	0.0297547	-0.0231426	notch 1
ENSG00000134369	NAV1	protein_coding	0.486399	3.27398	5.62811	0.000247241	0.0225505	0.902607	neuron navigator 1
ENSG00000105649	RAB3A	protein_coding	0.484556	2.43471	4.38974	0.00146762	0.0411432	-0.760411	RAB3A, member RAS oncogene family
ENSG00000127954	STEAP4	protein_coding	0.481985	3.63512	5.2853	0.00039601	0.0256292	0.431186	STEAP4 metalloreductase
ENSG00000129675	ARHGEF6	protein_coding	0.476587	6.45481	5.16619	0.000468256	0.0268	0.139634	Rac/Cdc42 guanine nucleotide exchange factor 6
ENSG00000125246	CLYBL	protein_coding	0.475018	3.61671	5.51443	0.000288514	0.0235709	0.741482	citrate lyase beta like
ENSG00000130303	BST2	protein_coding	0.474726	3.27696	4.46886	0.00130119	0.0393758	-0.705246	bone marrow stromal cell antigen 2
ENSG00000205309	NT5M	protein_coding	0.473292	3.05116	4.17491	0.00204395	0.0471302	-1.12327	5',3'-nucleotidase, mitochondrial
ENSG00000151702	FLI1	protein_coding	0.47038	2.39858	4.2027	0.00195751	0.0461263	-1.02896	Fli-1 proto-oncogene, ETS transcription factor
ENSG00000154518	ATP5MC3	protein_coding	0.469914	7.10657	4.57459	0.00110941	0.0358245	-0.746625	ATP synthase membrane subunit c locus 3
ENSG00000014919	COX15	protein_coding	0.468121	4.82176	4.26269	0.00178383	0.0441626	-1.15452	cytochrome c oxidase assembly homolog COX15
ENSG00000173210	ABLIM3	protein_coding	0.467157	5.0891	5.17376	0.000463269	0.0268	0.191642	actin binding LIM protein family member 3
ENSG00000261371	PECAM1	protein_coding	0.459172	5.21384	4.81091	0.000781318	0.032789	-0.34211	platelet and endothelial cell adhesion molecule 1
ENSG00000128595	CALU	protein_coding	0.45823	5.68278	5.6232	0.000248886	0.0225505	0.797198	calumenin
ENSG00000136828	RALGPS1	protein_coding	0.457205	3.2585	4.23755	0.00185453	0.0448435	-1.04849	Ral GEF with PH domain and SH3 binding motif 1
ENSG00000187630	DHRS4L2	protein_coding	0.456107	3.38119	4.26988	0.00176412	0.0441117	-1.0151	dehydrogenase/reductase 4 like 2
ENSG00000226950	DANCR	processed_transcript	0.450025	4.22051	5.48585	0.000300019	0.0237956	0.67105	differentiation antagonizing non-protein coding RNA
ENSG00000107317	PTGDS	protein_coding	0.449851	5.10649	5.5355	0.000280338	0.0235709	0.696632	prostaglandin D2 synthase
ENSG00000079819	EPB41L2	protein_coding	0.449428	4.35478	4.77428	0.000824513	0.0331592	-0.346709	erythrocyte membrane protein band 4.1 like 2
ENSG00000102024	PLS3	protein_coding	0.445819	3.6661	4.21671	0.0019154	0.0455891	-1.12332	plastin 3
ENSG00000168938	PPIC	protein_coding	0.443425	3.34298	4.56776	0.00112084	0.0359672	-0.564891	peptidylprolyl isomerase C
ENSG00000035141	FAM136A	protein_coding	0.442213	3.30751	4.59594	0.00107446	0.0355944	-0.520832	family with sequence similarity 136 member A
ENSG00000112562	SMOC2	protein_coding	0.439013	5.07048	4.38908	0.00146911	0.0411432	-0.971736	SPARC related modular calcium binding 2
ENSG00000111669	TPI1	protein_coding	0.438771	9.33051	4.28417	0.00172566	0.0437208	-1.16082	triosephosphate isomerase 1
ENSG00000119185	ITGB1BP1	protein_coding	0.438149	4.01672	5.27119	0.000403905	0.0258147	0.38822	integrin subunit beta 1 binding protein 1
ENSG00000010319	SEMA3G	protein_coding	0.435536	3.63337	5.07154	0.00053573	0.0278779	0.135205	semaphorin 3G
ENSG00000262814	MRPL12	protein_coding	0.433823	4.26079	5.67421	0.000232353	0.0225505	0.921687	mitochondrial ribosomal protein L12
ENSG00000131730	CKMT2	protein_coding	0.433765	9.25535	4.63081	0.00101989	0.0355564	-0.630099	creatine kinase, mitochondrial 2
ENSG00000168884	TNIP2	protein_coding	0.428914	3.95381	4.63889	0.00100767	0.0354123	-0.513869	TNFAIP3 interacting protein 2
ENSG00000149743	TRPT1	protein_coding	0.425652	4.83174	4.58588	0.00109079	0.0356878	-0.658601	tRNA phosphotransferase 1
ENSG00000120913	PDLIM2	protein_coding	0.425422	4.47975	5.52049	0.000286135	0.0235709	0.704235	PDZ and LIM domain 2
ENSG00000266714	MYO15B	protein_coding	0.423054	4.90217	4.67084	0.000960855	0.0346556	-0.53443	myosin XVB
ENSG00000128626	MRPS12	protein_coding	0.422724	3.89435	4.41693	0.00140801	0.0403116	-0.841419	mitochondrial ribosomal protein S12
ENSG00000101986	ABCD1	protein_coding	0.422698	4.34131	5.45631	0.000312427	0.0237956	0.623829	ATP binding cassette subfamily D member 1
ENSG00000229320	KRT8P12	transcribed_processed_pseudogene	0.421968	2.6568	4.39584	0.00145402	0.0410189	-0.763874	keratin 8 pseudogene 12
ENSG00000196628	TCF4	protein_coding	0.42013	4.31508	5.05719	0.00054684	0.0280722	0.0664365	transcription factor 4
ENSG00000063241	ISOC2	protein_coding	0.42005	5.13308	5.52562	0.00028414	0.0235709	0.682074	isochorismatase domain containing 2
ENSG00000280071	GATD3B	protein_coding	0.417112	4.10692	4.48824	0.00126356	0.0386017	-0.752396	glutamine amidotransferase like class 1 domain containing 3B
ENSG00000173511	VEGFB	protein_coding	0.415984	5.93905	5.40315	0.000336171	0.0241964	0.488136	vascular endothelial growth factor B
ENSG00000166710	B2M	protein_coding	0.41513	7.02213	5.24018	0.000421862	0.0263534	0.237924	beta-2-microglobulin
ENSG00000125266	EFNB2	protein_coding	0.414945	3.21737	4.4491	0.0013408	0.0395541	-0.728524	ephrin B2
ENSG00000105364	MRPL4	protein_coding	0.414025	4.64832	5.53013	0.000282396	0.0235709	0.708367	mitochondrial ribosomal protein L4
ENSG00000198959	TGM2	protein_coding	0.4091	4.81597	4.17024	0.00205885	0.0473319	-1.29784	transglutaminase 2
ENSG00000013573	DDX11	protein_coding	0.406837	3.49218	5.07667	0.000531822	0.0278547	0.143496	DEAD/H-box helicase 11
ENSG00000147526	TACC1	protein_coding	0.405842	4.58597	4.37268	0.00150638	0.0415272	-0.96848	transforming acidic coiled-coil containing protein 1
ENSG00000112695	COX7A2	protein_coding	0.400873	4.92146	4.6485	0.000993334	0.0353356	-0.570279	cytochrome c oxidase subunit 7A2
ENSG00000130309	COLGALT1	protein_coding	0.3964	3.81737	4.21596	0.00191764	0.0455891	-1.14087	collagen beta(1-O)galactosyltransferase 1
ENSG00000161013	MGAT4B	protein_coding	0.395205	4.50718	5.34889	0.000362418	0.0246157	0.466013	alpha-1,3-mannosyl-glycoprotein 4-beta-N-acetylglucosaminyltransferase B
ENSG00000277972	CISD3	protein_coding	0.392211	3.85607	4.2186	0.0019098	0.0455891	-1.14028	CDGSH iron sulfur domain 3
ENSG00000130159	ECSIT	protein_coding	0.388325	5.95142	5.35892	0.000357405	0.0246157	0.424907	ECSIT signalling integrator
ENSG00000136950	ARPC5L	protein_coding	0.388016	4.51515	4.57058	0.00111611	0.0358903	-0.662276	actin related protein 2/3 complex subunit 5 like
ENSG00000124523	SIRT5	protein_coding	0.387391	4.75593	4.88881	0.000697267	0.0306857	-0.204449	sirtuin 5
ENSG00000176182	MYPOP	protein_coding	0.386962	4.07705	4.53365	0.00117985	0.0369374	-0.682282	Myb related transcription factor, partner of profilin
ENSG00000164591	MYOZ3	protein_coding	0.383621	7.95601	4.27992	0.00173702	0.0437208	-1.20146	myozenin 3
ENSG00000197448	GSTK1	protein_coding	0.382873	6.51411	4.18037	0.00202666	0.0469792	-1.35146	glutathione S-transferase kappa 1
ENSG00000178307	TMEM11	protein_coding	0.382707	5.806	5.75523	0.000208482	0.0225505	0.972961	transmembrane protein 11
ENSG00000139433	GLTP	protein_coding	0.381933	3.60828	4.46284	0.00131313	0.0394272	-0.745088	glycolipid transfer protein
ENSG00000101346	POFUT1	protein_coding	0.378121	4.22423	4.73905	0.000868482	0.0336293	-0.389111	protein O-fucosyltransferase 1
ENSG00000093144	ECHDC1	protein_coding	0.375598	3.7017	4.50293	0.00123582	0.0383004	-0.694029	ethylmalonyl-CoA decarboxylase 1
ENSG00000108381	ASPA	protein_coding	0.371088	3.82452	4.14089	0.00215528	0.048578	-1.25734	aspartoacylase
ENSG00000204564	C6orf136	protein_coding	0.369931	4.90565	5.43366	0.000322318	0.0239136	0.563956	chromosome 6 open reading frame 136
ENSG00000160221	GATD3A	protein_coding	0.36963	5.69956	4.39609	0.00145348	0.0410189	-0.991656	glutamine amidotransferase like class 1 domain containing 3A
ENSG00000160221	GATD3A	protein_coding	0.36963	5.69956	4.39609	0.00145348	0.0410189	-0.991656	glutamine amidotransferase like class 1 domain containing 3A
ENSG00000159199	ATP5MC1	protein_coding	0.368825	6.64448	4.34138	0.00158036	0.0424822	-1.10076	ATP synthase membrane subunit c locus 1
ENSG00000144677	CTDSPL	protein_coding	0.368382	3.97992	4.26123	0.00178786	0.0441626	-1.08651	CTD small phosphatase like
ENSG00000120053	GOT1	protein_coding	0.367413	7.92142	4.13636	0.00217058	0.0487367	-1.42767	glutamic-oxaloacetic transaminase 1
ENSG00000085760	MTIF2	protein_coding	0.36519	4.67383	5.0927	0.000519792	0.0278372	0.0951342	mitochondrial translational initiation factor 2
ENSG00000167363	FN3K	protein_coding	0.364831	3.65778	4.13988	0.00215869	0.048578	-1.24161	fructosamine 3 kinase
ENSG00000176871	WSB2	protein_coding	0.364658	6.01354	4.89953	0.000686478	0.0305701	-0.239789	WD repeat and SOCS box containing 2
ENSG00000023330	ALAS1	protein_coding	0.36404	6.05136	5.1163	0.000502609	0.0278372	0.075896	5'-aminolevulinate synthase 1
ENSG00000116016	EPAS1	protein_coding	0.359507	6.66436	4.49241	0.00125562	0.0386017	-0.867595	endothelial PAS domain protein 1
ENSG00000187446	CHP1	protein_coding	0.357732	6.04369	4.58235	0.00109658	0.0356889	-0.716571	calcineurin like EF-hand protein 1
ENSG00000100034	PPM1F	protein_coding	0.354958	3.7937	4.18656	0.00200721	0.046844	-1.1836	protein phosphatase, Mg2+/Mn2+ dependent 1F
ENSG00000106554	CHCHD3	protein_coding	0.354709	6.89483	4.73868	0.000868951	0.0336293	-0.496326	coiled-coil-helix-coiled-coil-helix domain containing 3
ENSG00000131981	LGALS3	protein_coding	0.342938	3.78094	4.15516	0.00210782	0.0479568	-1.23086	galectin 3
ENSG00000135778	NTPCR	protein_coding	0.339597	5.07768	4.66983	0.000962295	0.0346556	-0.54712	nucleoside-triphosphatase, cancer-related
ENSG00000240583	AQP1	protein_coding	0.337681	6.03759	4.37121	0.00150978	0.0415272	-1.04089	aquaporin 1 (Colton blood group)
ENSG00000125166	GOT2	protein_coding	0.324587	8.57659	4.11398	0.00224787	0.0495309	-1.45153	glutamic-oxaloacetic transaminase 2
ENSG00000131828	PDHA1	protein_coding	0.322764	7.16806	4.29611	0.00169422	0.0435425	-1.17806	pyruvate dehydrogenase E1 alpha 1 subunit
ENSG00000131143	COX4I1	protein_coding	0.318784	7.93349	4.13356	0.00218009	0.0488029	-1.43212	cytochrome c oxidase subunit 4I1
ENSG00000164733	CTSB	protein_coding	0.313014	6.91949	4.96286	0.000626275	0.0298654	-0.16281	cathepsin B
ENSG00000013306	SLC25A39	protein_coding	0.308557	4.60859	4.31613	0.00164283	0.0431819	-1.05708	solute carrier family 25 member 39
ENSG00000175416	CLTB	protein_coding	0.308337	6.65935	5.04843	0.000553743	0.0282427	-0.0342169	clathrin light chain B
ENSG00000177666	PNPLA2	protein_coding	0.304725	7.50227	4.4442	0.00135081	0.0395562	-0.94755	patatin like phospholipase domain containing 2
ENSG00000173153	ESRRA	protein_coding	0.303745	6.70643	4.28648	0.00171953	0.0437208	-1.18841	estrogen related receptor alpha
ENSG00000162909	CAPN2	protein_coding	0.296903	6.20167	4.62373	0.00103073	0.0355944	-0.657898	calpain 2
ENSG00000115840	SLC25A12	protein_coding	0.287741	7.18476	4.28209	0.0017312	0.0437208	-1.20078	solute carrier family 25 member 12
ENSG00000163541	SUCLG1	protein_coding	0.285351	6.29983	4.12289	0.00221676	0.049258	-1.43821	succinate-CoA ligase alpha subunit
ENSG00000164897	TMUB1	protein_coding	0.28465	4.83299	4.12498	0.00220951	0.0491807	-1.37133	transmembrane and ubiquitin like domain containing 1
ENSG00000167792	NDUFV1	protein_coding	0.282417	7.95468	4.19904	0.00196868	0.0462249	-1.3283	NADH:ubiquinone oxidoreductase core subunit V1
