# Supplementary material for: Rehabilitative Impact of Exercise Training on Human Skeletal Muscle Transcriptional Programs in Parkinson’s Disease
Source: Front Physiol. 2020 Jun 17;11:653. doi: 10.3389/fphys.2020.00653 (PMC7311784; doi:10.3389/fphys.2020.00653)
Supplement: Supplementary file 2 [file Data_Sheet_2.XLSX]

## Sheet: Table S2
Table S2: List of transcripts significantly downregulated in PD skeletal muscle after 16 wk RT (n = 402 transcripts)
Ensembl_ID	Gene Name	Gene Biotype	Log2FC	Avg_Expr	t	p_value	FDR	B	Gene Description
ENSG00000180875	GREM2	protein_coding	-2.77796	0.874901	-4.60078	0.00106671	0.0355944	-0.590477	gremlin 2, DAN family BMP antagonist
ENSG00000237372	UNQ6494	lincRNA	-2.01242	-1.02732	-4.99669	0.00059645	0.0291443	-0.859629	novel transcript
ENSG00000119125	GDA	protein_coding	-1.97462	-0.602943	-4.26089	0.0017888	0.0441626	-1.45228	guanine deaminase
ENSG00000109061	MYH1	protein_coding	-1.93666	11.9706	-4.47565	0.00128788	0.0391266	-0.785461	myosin heavy chain 1
ENSG00000171246	NPTX1	protein_coding	-1.89178	-1.20128	-5.24221	0.000420662	0.0263534	-0.506282	neuronal pentraxin 1
ENSG00000169885	CALML6	protein_coding	-1.88499	4.07463	-8.52061	8.37125e-06	0.0107452	4.09577	calmodulin like 6
ENSG00000184811	TRARG1	protein_coding	-1.59847	-0.563105	-4.18096	0.00202479	0.0469792	-1.29793	trafficking regulator of GLUT4 (SLC2A4) 1
ENSG00000138379	MSTN	protein_coding	-1.58109	0.760791	-7.37253	2.8606e-05	0.0165807	1.95347	myostatin
ENSG00000181322	NME9	protein_coding	-1.52946	0.162258	-6.16171	0.000122655	0.0204315	0.649426	NME/NM23 family member 9
ENSG00000081181	ARG2	protein_coding	-1.52877	0.170656	-4.47975	0.0012799	0.0389611	-0.80794	arginase 2
ENSG00000248746	ACTN3	protein_coding	-1.48712	7.96465	-7.1263	3.79193e-05	0.0165807	2.68361	actinin alpha 3 (gene/pseudogene)
ENSG00000198216	CACNA1E	protein_coding	-1.40161	-0.396317	-4.22637	0.00188693	0.0452716	-1.2498	calcium voltage-gated channel subunit alpha1 E
ENSG00000089101	CFAP61	protein_coding	-1.38418	3.37088	-5.38955	0.000342555	0.0242151	0.590305	cilia and flagella associated protein 61
ENSG00000179796	LRRC3B	protein_coding	-1.3653	-0.402431	-4.40366	0.00143677	0.0409069	-1.01433	leucine rich repeat containing 3B
ENSG00000047662	FAM184B	protein_coding	-1.35307	1.53527	-6.2513	0.000109444	0.0204315	1.39512	family with sequence similarity 184 member B
ENSG00000008517	IL32	protein_coding	-1.21054	5.79425	-7.67707	2.03757e-05	0.0161399	3.29526	interleukin 32
ENSG00000131067	GGT7	protein_coding	-1.2062	5.23238	-5.76397	0.000206068	0.0225505	1.01051	gamma-glutamyltransferase 7
ENSG00000138131	LOXL4	protein_coding	-1.19951	1.8724	-7.49267	2.49923e-05	0.0165807	2.71532	lysyl oxidase like 4
ENSG00000139209	SLC38A4	protein_coding	-1.17292	1.89592	-6.26006	0.000108237	0.0204315	1.53785	solute carrier family 38 member 4
ENSG00000115592	PRKAG3	protein_coding	-1.17289	5.32218	-10.9681	8.98525e-07	0.0104616	6.23088	protein kinase AMP-activated non-catalytic subunit gamma 3
ENSG00000166592	RRAD	protein_coding	-1.13441	5.90784	-5.67949	0.000230713	0.0225505	0.87377	RRAD, Ras related glycolysis inhibitor and calcium channel regulator
ENSG00000156463	SH3RF2	protein_coding	-1.10829	4.65279	-4.90285	0.000683173	0.0305701	-0.164835	SH3 domain containing ring finger 2
ENSG00000101306	MYLK2	protein_coding	-1.07259	8.10954	-9.09363	4.75435e-06	0.0104616	4.7099	myosin light chain kinase 2
ENSG00000253389	AC113133.1	antisense	-1.06501	1.17676	-6.09343	0.000133878	0.0204315	1.18096	novel transcript, antisense to ANK1
ENSG00000127324	TSPAN8	protein_coding	-1.05635	1.70056	-5.16096	0.000471737	0.0268124	0.247139	tetraspanin 8
ENSG00000155265	GOLGA7B	protein_coding	-1.05329	1.68574	-6.11789	0.000129736	0.0204315	1.33033	golgin A7 family member B
ENSG00000173200	PARP15	protein_coding	-1.03787	-0.140789	-4.25419	0.00180742	0.0443512	-1.23233	poly(ADP-ribose) polymerase family member 15
ENSG00000155158	TTC39B	protein_coding	-1.01403	0.359008	-5.13514	0.000489331	0.0273086	-0.170163	tetratricopeptide repeat domain 39B
ENSG00000164236	ANKRD33B	protein_coding	-1.00279	2.96401	-5.85835	0.000181845	0.0221201	1.1955	ankyrin repeat domain 33B
ENSG00000138193	PLCE1	protein_coding	-0.999206	2.38129	-5.5171	0.000287464	0.0235709	0.744528	phospholipase C epsilon 1
ENSG00000099308	MAST3	protein_coding	-0.995217	1.88769	-5.16917	0.000466288	0.0268	0.267199	microtubule associated serine/threonine kinase 3
ENSG00000053524	MCF2L2	protein_coding	-0.979947	1.53059	-4.7183	0.000895532	0.034002	-0.336366	MCF.2 cell line derived transforming sequence-like 2
ENSG00000163431	LMOD1	protein_coding	-0.946031	5.81674	-9.71754	2.65119e-06	0.0104616	5.25481	leiomodin 1
ENSG00000175556	LONRF3	protein_coding	-0.942289	1.06483	-4.1327	0.00218303	0.0488029	-1.14165	LON peptidase N-terminal domain and ring finger 3
ENSG00000174429	ABRA	protein_coding	-0.932015	6.35115	-5.05498	0.000548577	0.0280722	-0.008031	actin binding Rho activating protein
ENSG00000159259	CHAF1B	protein_coding	-0.915258	3.94053	-6.11692	0.000129896	0.0204315	1.50926	chromatin assembly factor 1 subunit B
ENSG00000187193	MT1X	protein_coding	-0.894535	5.11192	-4.43616	0.00136742	0.0396654	-0.892885	metallothionein 1X
ENSG00000128655	PDE11A	protein_coding	-0.887147	2.86467	-5.59045	0.000260163	0.0230304	0.856668	phosphodiesterase 11A
ENSG00000198039	ZNF273	protein_coding	-0.881835	1.00562	-5.20594	0.00044269	0.0264293	0.189865	zinc finger protein 273
ENSG00000268055	AC067969.1	antisense	-0.878644	2.11947	-6.3178	0.000100635	0.0204315	1.63873	novel transcript, antisense to RYR1
ENSG00000138678	GPAT3	protein_coding	-0.867963	3.58511	-9.28892	3.94642e-06	0.0104616	4.72871	glycerol-3-phosphate acyltransferase 3
ENSG00000100292	HMOX1	protein_coding	-0.828785	2.99846	-5.80437	0.000195298	0.0224491	1.12717	heme oxygenase 1
ENSG00000150907	FOXO1	protein_coding	-0.82494	4.75903	-9.16093	4.45717e-06	0.0104616	4.73904	forkhead box O1
ENSG00000196296	ATP2A1	protein_coding	-0.798097	12.5924	-6.47075	8.31506e-05	0.0197041	1.93806	ATPase sarcoplasmic/endoplasmic reticulum Ca2+ transporting 1
ENSG00000117013	KCNQ4	protein_coding	-0.791485	2.77546	-5.15401	0.000476407	0.0269523	0.28829	potassium voltage-gated channel subfamily Q member 4
ENSG00000158321	AUTS2	protein_coding	-0.779477	4.10911	-5.67224	0.00023297	0.0225505	0.929907	AUTS2, activator of transcription and developmental regulator
ENSG00000129204	USP6	protein_coding	-0.768319	5.47953	-4.87801	0.000708314	0.0310831	-0.247565	ubiquitin specific peptidase 6
ENSG00000115159	GPD2	protein_coding	-0.766316	4.12506	-6.99341	4.42768e-05	0.017148	2.54774	glycerol-3-phosphate dehydrogenase 2
ENSG00000240445	FOXO3B	processed_pseudogene	-0.759684	2.34993	-5.26367	0.000408185	0.0259804	0.425306	forkhead box O3B (pseudogene)
ENSG00000167703	SLC43A2	protein_coding	-0.758377	4.29398	-8.14788	1.22941e-05	0.0135261	3.76925	solute carrier family 43 member 2
ENSG00000225614	ZNF469	protein_coding	-0.73938	1.49625	-5.36629	0.000353771	0.0246157	0.459972	zinc finger protein 469
ENSG00000105866	SP4	protein_coding	-0.738993	2.04443	-5.20861	0.000441029	0.0264293	0.335015	Sp4 transcription factor
ENSG00000126003	PLAGL2	protein_coding	-0.736293	3.63196	-6.74604	5.94165e-05	0.0186774	2.26152	PLAG1 like zinc finger 2
ENSG00000165886	UBTD1	protein_coding	-0.734755	3.2821	-7.478	2.54058e-05	0.0165807	3.02882	ubiquitin domain containing 1
ENSG00000168333	PPDPFL	protein_coding	-0.731838	6.19037	-5.22498	0.000430974	0.0264103	0.234849	pancreatic progenitor cell differentiation and proliferation factor like
ENSG00000118898	PPL	protein_coding	-0.728199	2.89073	-4.61749	0.00104038	0.0355944	-0.463414	periplakin
ENSG00000156219	ART3	protein_coding	-0.725961	5.97018	-4.2314	0.0018723	0.0450833	-1.25561	ADP-ribosyltransferase 3
ENSG00000113615	SEC24A	protein_coding	-0.717068	2.16751	-5.82001	0.000191293	0.0221541	1.08735	SEC24 homolog A, COPII coat complex component
ENSG00000169252	ADRB2	protein_coding	-0.714778	2.68987	-5.04574	0.000555881	0.0282582	0.143927	adrenoceptor beta 2
ENSG00000171606	ZNF274	protein_coding	-0.71246	2.77787	-6.14944	0.000124595	0.0204315	1.53429	zinc finger protein 274
ENSG00000145075	CCDC39	protein_coding	-0.705614	1.76984	-4.29548	0.00169586	0.0435425	-0.881918	coiled-coil domain containing 39
ENSG00000122591	FAM126A	protein_coding	-0.705554	3.33667	-6.92001	4.82779e-05	0.017148	2.44617	family with sequence similarity 126 member A
ENSG00000073282	TP63	protein_coding	-0.704633	3.66886	-6.60453	7.05378e-05	0.0189821	2.09943	tumor protein p63
ENSG00000112039	FANCE	protein_coding	-0.702305	2.77396	-4.13938	0.00216035	0.048578	-1.14901	FA complementation group E
ENSG00000163257	DCAF16	protein_coding	-0.698653	2.8731	-5.45964	0.000311	0.0237956	0.689071	DDB1 and CUL4 associated factor 16
ENSG00000110693	SOX6	protein_coding	-0.69609	3.68196	-6.94762	4.67288e-05	0.017148	2.49034	SRY-box 6
ENSG00000137766	UNC13C	protein_coding	-0.695336	3.08782	-5.82688	0.000189564	0.0221201	1.15657	unc-13 homolog C
ENSG00000135823	STX6	protein_coding	-0.69355	1.88854	-5.54111	0.0002782	0.0235709	0.718597	syntaxin 6
ENSG00000196428	TSC22D2	protein_coding	-0.681296	3.97051	-8.75336	6.62897e-06	0.0106575	4.32305	TSC22 domain family member 2
ENSG00000132326	PER2	protein_coding	-0.668808	4.54446	-5.44644	0.000316696	0.0238483	0.60252	period circadian regulator 2
ENSG00000103064	SLC7A6	protein_coding	-0.664212	3.74247	-4.84415	0.000744198	0.0317531	-0.19311	solute carrier family 7 member 6
ENSG00000103257	SLC7A5	protein_coding	-0.661263	3.02424	-4.18387	0.00201562	0.0469692	-1.10431	solute carrier family 7 member 5
ENSG00000116574	RHOU	protein_coding	-0.657414	3.80339	-6.22731	0.000112824	0.0204315	1.64804	ras homolog family member U
ENSG00000248514	AC008443.4	antisense	-0.655787	2.73728	-4.1131	0.00225097	0.0495309	-1.18482	novel transcript
ENSG00000185760	KCNQ5	protein_coding	-0.654342	5.26786	-4.98585	0.000605843	0.0293125	-0.0854107	potassium voltage-gated channel subfamily Q member 5
ENSG00000005893	LAMP2	protein_coding	-0.65405	5.53449	-8.04619	1.36854e-05	0.014053	3.68462	lysosomal associated membrane protein 2
ENSG00000105926	MPP6	protein_coding	-0.647555	2.2005	-4.77042	0.000829213	0.033175	-0.227085	membrane palmitoylated protein 6
ENSG00000170145	SIK2	protein_coding	-0.646132	4.65383	-6.29768	0.000103217	0.0204315	1.71277	salt inducible kinase 2
ENSG00000118689	FOXO3	protein_coding	-0.643319	5.86072	-7.09889	3.91446e-05	0.0165807	2.64971	forkhead box O3
ENSG00000136457	CHAD	protein_coding	-0.642598	2.53717	-4.39395	0.00145822	0.041062	-0.759394	chondroadherin
ENSG00000197063	MAFG	protein_coding	-0.640916	4.49826	-6.54199	7.61551e-05	0.0191271	2.01599	MAF bZIP transcription factor G
ENSG00000065911	MTHFD2	protein_coding	-0.638315	3.09322	-5.94516	0.000162263	0.0216064	1.30317	methylenetetrahydrofolate dehydrogenase (NADP+ dependent) 2, methenyltetrahydrofolate cyclohydrolase
ENSG00000115461	IGFBP5	protein_coding	-0.630522	9.29724	-8.16386	1.20899e-05	0.0135261	3.80514	insulin like growth factor binding protein 5
ENSG00000176597	B3GNT5	protein_coding	-0.630239	4.65377	-4.13151	0.00218709	0.0488142	-1.3436	UDP-GlcNAc:betaGal beta-1,3-N-acetylglucosaminyltransferase 5
ENSG00000158122	PRXL2C	protein_coding	-0.626845	1.49488	-4.10557	0.00227765	0.0499816	-1.1515	peroxiredoxin like 2C
ENSG00000123700	KCNJ2	protein_coding	-0.626649	3.69893	-6.16371	0.000122341	0.0204315	1.57134	potassium voltage-gated channel subfamily J member 2
ENSG00000245532	NEAT1	lincRNA	-0.62164	8.69212	-5.1639	0.000469778	0.0268	0.143125	nuclear paraspeckle assembly transcript 1
ENSG00000157510	AFAP1L1	protein_coding	-0.620257	4.59793	-5.03305	0.000566086	0.0283161	0.0182784	actin filament associated protein 1 like 1
ENSG00000187098	MITF	protein_coding	-0.614175	5.19643	-6.5251	7.77537e-05	0.0191271	1.97835	melanocyte inducing transcription factor
ENSG00000102908	NFAT5	protein_coding	-0.611618	3.6174	-7.25394	3.27367e-05	0.0165807	2.82248	nuclear factor of activated T cells 5
ENSG00000152409	JMY	protein_coding	-0.603421	3.36302	-4.91711	0.000669171	0.0305379	-0.0622048	junction mediating and regulatory protein, p53 cofactor
ENSG00000113916	BCL6	protein_coding	-0.599456	8.09416	-4.25713	0.00179922	0.0442706	-1.23214	BCL6, transcription repressor
ENSG00000104973	MED25	protein_coding	-0.598688	5.25711	-6.27269	0.000106523	0.0204315	1.66389	mediator complex subunit 25
ENSG00000095574	IKZF5	protein_coding	-0.597513	2.53758	-5.39143	0.000341663	0.0242151	0.595575	IKAROS family zinc finger 5
ENSG00000196843	ARID5A	protein_coding	-0.593361	4.30159	-4.78388	0.000812951	0.0329523	-0.323681	AT-rich interaction domain 5A
ENSG00000159713	TPPP3	protein_coding	-0.592044	3.89556	-4.64124	0.00100415	0.0353934	-0.500575	tubulin polymerization promoting protein family member 3
ENSG00000108510	MED13	protein_coding	-0.590486	5.01529	-5.99401	0.000152253	0.0216064	1.31313	mediator complex subunit 13
ENSG00000154265	ABCA5	protein_coding	-0.587824	4.923	-5.08928	0.000522336	0.0278372	0.0822754	ATP binding cassette subfamily A member 5
ENSG00000162702	ZNF281	protein_coding	-0.584952	2.65004	-5.07828	0.000530598	0.0278547	0.18838	zinc finger protein 281
ENSG00000138757	G3BP2	protein_coding	-0.58384	5.96355	-8.61497	7.61099e-06	0.0106575	4.25421	G3BP stress granule assembly factor 2
ENSG00000173801	JUP	protein_coding	-0.582057	6.48285	-5.71782	0.000219157	0.0225505	0.911261	junction plakoglobin
ENSG00000150938	CRIM1	protein_coding	-0.581238	5.43359	-6.88877	5.00979e-05	0.017148	2.41206	cysteine rich transmembrane BMP regulator 1
ENSG00000069667	RORA	protein_coding	-0.579565	4.31137	-4.78968	0.000806052	0.032898	-0.317805	RAR related orphan receptor A
ENSG00000136383	ALPK3	protein_coding	-0.577709	9.27682	-5.21754	0.000435514	0.0264103	0.233719	alpha kinase 3
ENSG00000072364	AFF4	protein_coding	-0.575621	4.79923	-4.45073	0.00133747	0.0395541	-0.860824	AF4/FMR2 family member 4
ENSG00000162775	RBM15	protein_coding	-0.575365	2.49481	-4.72636	0.000884915	0.0339063	-0.287831	RNA binding motif protein 15
ENSG00000104369	JPH1	protein_coding	-0.575244	7.77437	-7.18255	3.55332e-05	0.0165807	2.73656	junctophilin 1
ENSG00000204389	HSPA1A	protein_coding	-0.574035	6.8737	-4.45911	0.00132058	0.0394272	-0.920923	heat shock protein family A (Hsp70) member 1A
ENSG00000144749	LRIG1	protein_coding	-0.570553	5.50582	-5.52781	0.000283293	0.0235709	0.673091	leucine rich repeats and immunoglobulin like domains 1
ENSG00000138814	PPP3CA	protein_coding	-0.57027	4.96912	-7.36588	2.8822e-05	0.0165807	2.96033	protein phosphatase 3 catalytic subunit alpha
ENSG00000138600	SPPL2A	protein_coding	-0.569691	5.6737	-5.31351	0.000380712	0.0250964	0.369103	signal peptide peptidase like 2A
ENSG00000244462	RBM12	protein_coding	-0.567781	3.56772	-5.17527	0.000462285	0.0268	0.28495	RNA binding motif protein 12
ENSG00000159873	CCDC117	protein_coding	-0.563071	3.37608	-5.64137	0.000242857	0.0225505	0.917641	coiled-coil domain containing 117
ENSG00000083168	KAT6A	protein_coding	-0.561669	4.74345	-6.91626	4.84922e-05	0.017148	2.45365	lysine acetyltransferase 6A
ENSG00000182676	PPP1R27	protein_coding	-0.561524	7.64251	-4.50998	0.00122272	0.0379708	-0.845029	protein phosphatase 1 regulatory subunit 27
ENSG00000254343	AC091563.1	lincRNA	-0.557997	2.90388	-4.78507	0.00081153	0.0329523	-0.220959	novel transcript
ENSG00000145780	FEM1C	protein_coding	-0.553459	3.97865	-4.45067	0.00133761	0.0395541	-0.795965	fem-1 homolog C
ENSG00000156853	ZNF689	protein_coding	-0.551361	2.7011	-4.3179	0.00163836	0.0431819	-0.87891	zinc finger protein 689
ENSG00000078328	RBFOX1	protein_coding	-0.548738	6.31174	-7.82333	1.73735e-05	0.0157414	3.44907	RNA binding fox-1 homolog 1
ENSG00000166348	USP54	protein_coding	-0.548205	6.85548	-6.65177	6.65927e-05	0.0189821	2.10987	ubiquitin specific peptidase 54
ENSG00000143382	ADAMTSL4	protein_coding	-0.547426	5.98822	-4.61244	0.00104826	0.0355944	-0.659399	ADAMTS like 4
ENSG00000163171	CDC42EP3	protein_coding	-0.546918	4.46772	-7.46217	2.58602e-05	0.0165807	3.06683	CDC42 effector protein 3
ENSG00000163590	PPM1L	protein_coding	-0.544308	3.84514	-5.1521	0.000477697	0.0269523	0.234808	protein phosphatase, Mg2+/Mn2+ dependent 1L
ENSG00000184203	PPP1R2	protein_coding	-0.543996	5.13137	-8.62646	7.52368e-06	0.0106575	4.25868	protein phosphatase 1 regulatory inhibitor subunit 2
ENSG00000103319	EEF2K	protein_coding	-0.543578	5.94444	-7.65572	2.08594e-05	0.0161399	3.27085	eukaryotic elongation factor 2 kinase
ENSG00000171016	PYGO1	protein_coding	-0.542293	4.19162	-6.02405	0.00014643	0.0212892	1.38181	pygopus family PHD finger 1
ENSG00000111266	DUSP16	protein_coding	-0.54017	4.00549	-5.40803	0.000333916	0.0241964	0.577834	dual specificity phosphatase 16
ENSG00000164715	LMTK2	protein_coding	-0.537124	4.90821	-6.14012	0.00012609	0.0204315	1.50585	lemur tyrosine kinase 2
ENSG00000006062	MAP3K14	protein_coding	-0.535743	3.42674	-4.6863	0.00093903	0.0345523	-0.398917	mitogen-activated protein kinase kinase kinase 14
ENSG00000151150	ANK3	protein_coding	-0.535572	5.34909	-6.81323	5.48146e-05	0.0183545	2.3235	ankyrin 3
ENSG00000189079	ARID2	protein_coding	-0.532787	3.00316	-5.39543	0.000339778	0.0242151	0.604608	AT-rich interaction domain 2
ENSG00000146809	ASB15	protein_coding	-0.530475	6.01262	-6.15976	0.00012296	0.0204315	1.50229	ankyrin repeat and SOCS box containing 15
ENSG00000197312	DDI2	protein_coding	-0.528528	5.13715	-4.75362	0.000849996	0.0332898	-0.421957	DNA damage inducible 1 homolog 2
ENSG00000173334	TRIB1	protein_coding	-0.528043	5.35487	-5.04065	0.000559952	0.0282785	-0.00674668	tribbles pseudokinase 1
ENSG00000168300	PCMTD1	protein_coding	-0.525763	5.22541	-4.80461	0.000788565	0.0327985	-0.350706	protein-L-isoaspartate (D-aspartate) O-methyltransferase domain containing 1
ENSG00000107372	ZFAND5	protein_coding	-0.524929	7.00977	-7.35491	2.91822e-05	0.0165807	2.93317	zinc finger AN1-type containing 5
ENSG00000204388	HSPA1B	protein_coding	-0.523813	6.53277	-4.57653	0.00110619	0.0357953	-0.735594	heat shock protein family A (Hsp70) member 1B
ENSG00000088280	ASAP3	protein_coding	-0.519369	4.29207	-5.72468	0.000217157	0.0225505	0.989757	ArfGAP with SH3 domain, ankyrin repeat and PH domain 3
ENSG00000171714	ANO5	protein_coding	-0.519361	5.95004	-7.8722	1.64807e-05	0.0157414	3.5022	anoctamin 5
ENSG00000184205	TSPYL2	protein_coding	-0.518099	4.29487	-7.10211	3.89986e-05	0.0165807	2.67018	TSPY like 2
ENSG00000108021	FAM208B	protein_coding	-0.516834	4.17725	-7.06109	4.09055e-05	0.0165807	2.62414	transcription activation suppressor family member 2
ENSG00000082258	CCNT2	protein_coding	-0.513952	3.11794	-5.43229	0.000322926	0.0239136	0.651046	cyclin T2
ENSG00000072310	SREBF1	protein_coding	-0.513648	5.01079	-5.63116	0.000246225	0.0225505	0.831955	sterol regulatory element binding transcription factor 1
ENSG00000155096	AZIN1	protein_coding	-0.512536	4.5633	-5.94813	0.000161633	0.0216064	1.26968	antizyme inhibitor 1
ENSG00000054118	THRAP3	protein_coding	-0.512082	6.76423	-5.9606	0.000159023	0.0216064	1.23175	thyroid hormone receptor associated protein 3
ENSG00000146278	PNRC1	protein_coding	-0.510913	6.23996	-7.2401	3.32599e-05	0.0165807	2.80747	proline rich nuclear receptor coactivator 1
ENSG00000213079	SCAF8	protein_coding	-0.509421	4.15525	-4.58132	0.00109826	0.0356889	-0.615602	SR-related CTD associated factor 8
ENSG00000180543	TSPYL5	protein_coding	-0.508928	3.8418	-4.30363	0.00167471	0.0435425	-1.00571	TSPY like 5
ENSG00000069869	NEDD4	protein_coding	-0.507764	5.71293	-5.94681	0.000161913	0.0216064	1.23169	neural precursor cell expressed, developmentally down-regulated 4, E3 ubiquitin protein ligase
ENSG00000137393	RNF144B	protein_coding	-0.506784	6.04829	-5.71441	0.000220161	0.0225505	0.913275	ring finger protein 144B
ENSG00000144320	LNPK	protein_coding	-0.503751	4.16178	-6.10984	0.000131084	0.0204315	1.49164	lunapark, ER junction formation factor
ENSG00000145819	ARHGAP26	protein_coding	-0.502492	3.10631	-4.55514	0.0011423	0.0364282	-0.563417	Rho GTPase activating protein 26
ENSG00000165424	ZCCHC24	protein_coding	-0.50206	5.80935	-6.75917	5.8485e-05	0.0186774	2.25036	zinc finger CCHC-type containing 24
ENSG00000174485	DENND4A	protein_coding	-0.500438	3.03891	-5.35785	0.000357937	0.0246157	0.554642	DENN domain containing 4A
ENSG00000155792	DEPTOR	protein_coding	-0.500433	5.88483	-4.7323	0.000877178	0.0337779	-0.48403	DEP domain containing MTOR interacting protein
ENSG00000100105	PATZ1	protein_coding	-0.499072	3.52905	-5.06403	0.000541515	0.0280722	0.131999	POZ/BTB and AT hook containing zinc finger 1
ENSG00000119787	ATL2	protein_coding	-0.498255	4.15516	-4.85526	0.000732214	0.0316806	-0.211324	atlastin GTPase 2
ENSG00000023287	RB1CC1	protein_coding	-0.498204	4.89902	-6.33547	9.84252e-05	0.0204315	1.75106	RB1 inducible coiled-coil 1
ENSG00000118407	FILIP1	protein_coding	-0.497383	6.27108	-6.20722	0.000115741	0.0204315	1.55902	filamin A interacting protein 1
ENSG00000049759	NEDD4L	protein_coding	-0.495425	4.47696	-4.46631	0.00130624	0.0394109	-0.814201	neural precursor cell expressed, developmentally down-regulated 4-like, E3 ubiquitin protein ligase
ENSG00000067182	TNFRSF1A	protein_coding	-0.494614	4.60967	-4.70035	0.000919669	0.0343708	-0.471329	TNF receptor superfamily member 1A
ENSG00000006704	GTF2IRD1	protein_coding	-0.492965	4.73882	-4.37131	0.00150954	0.0415272	-0.977249	GTF2I repeat domain containing 1
ENSG00000070371	CLTCL1	protein_coding	-0.491319	6.86393	-6.38309	9.27278e-05	0.0204315	1.77573	clathrin heavy chain like 1
ENSG00000162852	CNST	protein_coding	-0.490743	4.60138	-5.23894	0.000422599	0.0263534	0.309777	consortin, connexin sorting protein
ENSG00000152601	MBNL1	protein_coding	-0.489332	7.01225	-6.26758	0.000107213	0.0204315	1.62825	muscleblind like splicing regulator 1
ENSG00000109920	FNBP4	protein_coding	-0.487409	5.11076	-4.84685	0.000741266	0.0317159	-0.282696	formin binding protein 4
ENSG00000171791	BCL2	protein_coding	-0.487362	4.80432	-5.97262	0.00015655	0.0216064	1.29469	BCL2, apoptosis regulator
ENSG00000113448	PDE4D	protein_coding	-0.486057	5.36543	-5.45357	0.000313608	0.0237956	0.575418	phosphodiesterase 4D
ENSG00000143970	ASXL2	protein_coding	-0.483459	4.30451	-4.24481	0.00183382	0.0447302	-1.14137	ASXL transcriptional regulator 2
ENSG00000136111	TBC1D4	protein_coding	-0.481519	7.02487	-6.76419	5.81331e-05	0.0186774	2.244	TBC1 domain family member 4
ENSG00000170871	KIAA0232	protein_coding	-0.481416	5.9965	-5.92208	0.000167236	0.0216064	1.19218	KIAA0232
ENSG00000185630	PBX1	protein_coding	-0.480628	5.38604	-5.41275	0.000331743	0.0241964	0.517544	PBX homeobox 1
ENSG00000145495	2019-03-06	protein_coding	-0.475444	5.92393	-5.0998	0.000514556	0.0278372	0.0562687	membrane associated ring-CH-type finger 6
ENSG00000113580	NR3C1	protein_coding	-0.473405	5.73665	-6.26449	0.000107632	0.0204315	1.64096	nuclear receptor subfamily 3 group C member 1
ENSG00000185728	YTHDF3	protein_coding	-0.472863	4.80635	-5.83668	0.000187121	0.0221201	1.11396	YTH N6-methyladenosine RNA binding protein 3
ENSG00000171055	FEZ2	protein_coding	-0.472277	6.10718	-5.02614	0.000571726	0.0283161	-0.0540385	fasciculation and elongation protein zeta 2
ENSG00000177169	ULK1	protein_coding	-0.470155	6.09352	-5.76716	0.000205193	0.0225505	0.984558	unc-51 like autophagy activating kinase 1
ENSG00000164237	CMBL	protein_coding	-0.468596	6.87699	-5.05666	0.000547255	0.0280722	-0.0239414	carboxymethylenebutenolidase homolog
ENSG00000176974	SHMT1	protein_coding	-0.46772	3.96287	-5.92564	0.000166458	0.0216064	1.26449	serine hydroxymethyltransferase 1
ENSG00000169375	SIN3A	protein_coding	-0.466049	3.87117	-5.13608	0.000488678	0.0273086	0.210092	SIN3 transcription regulator family member A
ENSG00000178821	TMEM52	protein_coding	-0.466027	6.48596	-4.941	0.000646394	0.0302626	-0.187467	transmembrane protein 52
ENSG00000118496	FBXO30	protein_coding	-0.465109	2.67493	-4.66967	0.00096252	0.0346556	-0.373211	F-box protein 30
ENSG00000076685	NT5C2	protein_coding	-0.464909	5.04441	-4.58416	0.0010936	0.0356878	-0.671494	5'-nucleotidase, cytosolic II
ENSG00000129682	FGF13	protein_coding	-0.463716	3.33389	-4.4531	0.00133268	0.0395541	-0.732218	fibroblast growth factor 13
ENSG00000113742	CPEB4	protein_coding	-0.462289	5.05676	-4.15868	0.00209627	0.0477939	-1.3302	cytoplasmic polyadenylation element binding protein 4
ENSG00000135870	RC3H1	protein_coding	-0.461916	3.94731	-4.92601	0.000660582	0.0304639	-0.093491	ring finger and CCCH-type domains 1
ENSG00000137166	FOXP4	protein_coding	-0.460861	3.6032	-4.34013	0.00158339	0.0424894	-0.928145	forkhead box P4
ENSG00000164142	FAM160A1	protein_coding	-0.460443	4.67329	-5.43455	0.000321921	0.0239136	0.577231	family with sequence similarity 160 member A1
ENSG00000070495	JMJD6	protein_coding	-0.460379	4.12712	-4.48926	0.00126162	0.0386017	-0.752125	jumonji domain containing 6, arginine demethylase and lysine hydroxylase
ENSG00000198146	ZNF770	protein_coding	-0.459754	3.47789	-4.24373	0.00183689	0.0447302	-1.06124	zinc finger protein 770
ENSG00000166046	TCP11L2	protein_coding	-0.458522	3.39881	-4.23886	0.00185078	0.0448231	-1.06112	t-complex 11 like 2
ENSG00000168710	AHCYL1	protein_coding	-0.456107	5.33091	-5.30531	0.000385095	0.025134	0.368474	adenosylhomocysteinase like 1
ENSG00000124406	ATP8A1	protein_coding	-0.456003	5.36772	-6.28198	0.000105281	0.0204315	1.67172	ATPase phospholipid transporting 8A1
ENSG00000164080	RAD54L2	protein_coding	-0.452936	3.63804	-5.09715	0.000516503	0.0278372	0.171243	RAD54 like 2
ENSG00000102038	SMARCA1	protein_coding	-0.452073	3.80136	-4.94806	0.000639821	0.0302288	-0.0513128	SWI/SNF related, matrix associated, actin dependent regulator of chromatin, subfamily a, member 1
ENSG00000148840	PPRC1	protein_coding	-0.451758	3.45534	-4.10367	0.00228443	0.0499816	-1.27352	peroxisome proliferator-activated receptor gamma, coactivator-related 1
ENSG00000124789	NUP153	protein_coding	-0.451068	4.46784	-5.78997	0.000199065	0.0225505	1.06629	nucleoporin 153
ENSG00000006652	IFRD1	protein_coding	-0.449703	4.13777	-5.58085	0.000263571	0.023067	0.804194	interferon related developmental regulator 1
ENSG00000116903	EXOC8	protein_coding	-0.449101	2.94813	-4.92696	0.000659675	0.0304639	-0.0258373	exocyst complex component 8
ENSG00000152332	UHMK1	protein_coding	-0.449024	4.03409	-5.0834	0.000526737	0.0278372	0.124563	U2AF homology motif kinase 1
ENSG00000272886	DCP1A	protein_coding	-0.448187	3.30222	-5.25664	0.000412227	0.0261297	0.410316	decapping mRNA 1A
ENSG00000168890	TMEM150A	protein_coding	-0.447921	3.99369	-4.26518	0.00177698	0.0441626	-1.0806	transmembrane protein 150A
ENSG00000164122	ASB5	protein_coding	-0.447823	6.85116	-6.02713	0.000145847	0.0212892	1.31947	ankyrin repeat and SOCS box containing 5
ENSG00000118007	STAG1	protein_coding	-0.447388	3.92216	-5.27949	0.000399244	0.025682	0.406151	stromal antigen 1
ENSG00000162616	DNAJB4	protein_coding	-0.444357	4.19372	-4.30144	0.00168037	0.0435425	-1.0441	DnaJ heat shock protein family (Hsp40) member B4
ENSG00000113163	COL4A3BP	protein_coding	-0.444206	4.04732	-5.63317	0.000245555	0.0225505	0.878414	collagen type IV alpha 3 binding protein
ENSG00000029363	BCLAF1	protein_coding	-0.44391	5.14264	-6.09289	0.000133973	0.0204315	1.43648	BCL2 associated transcription factor 1
ENSG00000065970	FOXJ2	protein_coding	-0.443858	5.07693	-6.10009	0.000132737	0.0204315	1.44785	forkhead box J2
ENSG00000163348	PYGO2	protein_coding	-0.44375	3.41841	-5.10356	0.000511809	0.0278372	0.193613	pygopus family PHD finger 2
ENSG00000105204	DYRK1B	protein_coding	-0.442919	7.7621	-6.2064	0.000115862	0.0204315	1.5498	dual specificity tyrosine phosphorylation regulated kinase 1B
ENSG00000185591	SP1	protein_coding	-0.442414	4.80754	-6.6722	6.49612e-05	0.0189821	2.16493	Sp1 transcription factor
ENSG00000011114	BTBD7	protein_coding	-0.44225	3.78179	-5.07449	0.000533477	0.0278547	0.129343	BTB domain containing 7
ENSG00000116005	PCYOX1	protein_coding	-0.441229	6.07339	-5.10703	0.000509289	0.0278372	0.062531	prenylcysteine oxidase 1
ENSG00000116560	SFPQ	protein_coding	-0.440471	5.77405	-6.89407	4.97838e-05	0.017148	2.4111	splicing factor proline and glutamine rich
ENSG00000172466	ZNF24	protein_coding	-0.439502	4.46025	-4.5971	0.0010726	0.0355944	-0.616655	zinc finger protein 24
ENSG00000011566	MAP4K3	protein_coding	-0.439459	3.99323	-5.71851	0.000218955	0.0225505	0.993925	mitogen-activated protein kinase kinase kinase kinase 3
ENSG00000157450	RNF111	protein_coding	-0.437943	3.27375	-4.67194	0.000959276	0.0346556	-0.407478	ring finger protein 111
ENSG00000072736	NFATC3	protein_coding	-0.436587	4.40914	-5.35488	0.000359416	0.0246157	0.481386	nuclear factor of activated T cells 3
ENSG00000139718	SETD1B	protein_coding	-0.433802	4.28685	-5.10213	0.000512853	0.0278372	0.133955	SET domain containing 1B, histone lysine methyltransferase
ENSG00000100485	SOS2	protein_coding	-0.433789	5.69768	-5.87917	0.000176927	0.0218847	1.14165	SOS Ras/Rho guanine nucleotide exchange factor 2
ENSG00000146281	PM20D2	protein_coding	-0.432258	4.14898	-4.28295	0.00172893	0.0437208	-1.06772	peptidase M20 domain containing 2
ENSG00000138802	SEC24B	protein_coding	-0.430135	4.29843	-5.64284	0.000242376	0.0225505	0.878625	SEC24 homolog B, COPII coat complex component
ENSG00000112941	TENT4A	protein_coding	-0.43006	3.26564	-4.61558	0.00104336	0.0355944	-0.488803	terminal nucleotidyltransferase 4A
ENSG00000198947	DMD	protein_coding	-0.42946	7.92163	-4.94598	0.000641747	0.0302288	-0.187429	dystrophin
ENSG00000124145	SDC4	protein_coding	-0.428379	4.53643	-5.22572	0.00043053	0.0264103	0.294134	syndecan 4
ENSG00000135316	SYNCRIP	protein_coding	-0.426189	4.9553	-5.27785	0.000400162	0.025682	0.345027	synaptotagmin binding cytoplasmic RNA interacting protein
ENSG00000137414	FAM8A1	protein_coding	-0.426094	3.43559	-4.41042	0.00142204	0.0405625	-0.805741	family with sequence similarity 8 member A1
ENSG00000106299	WASL	protein_coding	-0.42573	4.04736	-4.24154	0.00184312	0.0447302	-1.12351	Wiskott-Aldrich syndrome like
ENSG00000129315	CCNT1	protein_coding	-0.424312	3.40132	-4.52089	0.00120276	0.0375022	-0.638605	cyclin T1
ENSG00000068305	MEF2A	protein_coding	-0.42348	5.88415	-5.24019	0.00042186	0.0263534	0.258198	myocyte enhancer factor 2A
ENSG00000188559	RALGAPA2	protein_coding	-0.422184	6.00037	-5.91078	0.000169732	0.0216064	1.17724	Ral GTPase activating protein catalytic alpha subunit 2
ENSG00000117713	ARID1A	protein_coding	-0.420787	5.36748	-5.61469	0.000251762	0.0226777	0.795721	AT-rich interaction domain 1A
ENSG00000188529	SRSF10	protein_coding	-0.420702	4.28178	-4.60127	0.00106593	0.0355944	-0.59714	serine and arginine rich splicing factor 10
ENSG00000189060	H1F0	protein_coding	-0.420471	7.05682	-6.23413	0.000111852	0.0204315	1.58494	H1 histone family member 0
ENSG00000138593	SECISBP2L	protein_coding	-0.41989	4.06335	-4.29214	0.00170461	0.0435425	-1.04726	SECIS binding protein 2 like
ENSG00000056586	RC3H2	protein_coding	-0.419509	3.77555	-4.97068	0.000619247	0.0297142	-0.0170639	ring finger and CCCH-type domains 2
ENSG00000007314	SCN4A	protein_coding	-0.417814	7.99726	-5.66589	0.000234967	0.0225505	0.835151	sodium voltage-gated channel alpha subunit 4
ENSG00000145907	G3BP1	protein_coding	-0.416518	5.69341	-5.09205	0.000520274	0.0278372	0.05154	G3BP stress granule assembly factor 1
ENSG00000123908	AGO2	protein_coding	-0.414855	5.11336	-6.66742	6.53389e-05	0.0189821	2.15217	argonaute RISC catalytic component 2
ENSG00000215301	DDX3X	protein_coding	-0.414139	6.30248	-6.42238	8.82949e-05	0.0202986	1.83069	DEAD-box helicase 3 X-linked
ENSG00000127334	DYRK2	protein_coding	-0.414046	4.95941	-4.44433	0.00135054	0.0395562	-0.880909	dual specificity tyrosine phosphorylation regulated kinase 2
ENSG00000100697	DICER1	protein_coding	-0.413481	4.89138	-4.75751	0.000845133	0.0332898	-0.404307	dicer 1, ribonuclease III
ENSG00000108256	NUFIP2	protein_coding	-0.413324	4.21801	-4.9956	0.000597392	0.0291443	-0.0140703	nuclear FMR1 interacting protein 2
ENSG00000110422	HIPK3	protein_coding	-0.412797	6.69879	-5.22643	0.0004301	0.0264103	0.222169	homeodomain interacting protein kinase 3
ENSG00000130522	JUND	protein_coding	-0.410364	5.77603	-4.46569	0.00130747	0.0394109	-0.884423	JunD proto-oncogene, AP-1 transcription factor subunit
ENSG00000136451	VEZF1	protein_coding	-0.410015	5.31347	-5.47477	0.000304609	0.0237956	0.605892	vascular endothelial zinc finger 1
ENSG00000128881	TTBK2	protein_coding	-0.409721	3.75967	-4.68087	0.000946638	0.0345523	-0.435311	tau tubulin kinase 2
ENSG00000114127	XRN1	protein_coding	-0.409298	3.82775	-4.359	0.00153825	0.0416193	-0.922226	5'-3' exoribonuclease 1
ENSG00000143756	FBXO28	protein_coding	-0.408777	3.38903	-4.36354	0.00152759	0.0416193	-0.872218	F-box protein 28
ENSG00000136738	STAM	protein_coding	-0.405334	3.12843	-4.33214	0.00160292	0.0426814	-0.893575	signal transducing adaptor molecule
ENSG00000090863	GLG1	protein_coding	-0.405278	6.13612	-5.51263	0.000289223	0.0235709	0.635534	golgi glycoprotein 1
ENSG00000086015	MAST2	protein_coding	-0.403614	7.68666	-5.64727	0.000240933	0.0225505	0.807222	microtubule associated serine/threonine kinase 2
ENSG00000107864	CPEB3	protein_coding	-0.40334	4.6448	-4.7966	0.000797903	0.032898	-0.331604	cytoplasmic polyadenylation element binding protein 3
ENSG00000164506	STXBP5	protein_coding	-0.403185	3.44364	-4.83116	0.000758469	0.0321838	-0.191418	syntaxin binding protein 5
ENSG00000105879	CBLL1	protein_coding	-0.403092	4.15571	-4.98228	0.000608971	0.0293125	-0.0288973	Cbl proto-oncogene like 1
ENSG00000116918	TSNAX	protein_coding	-0.401151	3.41827	-4.44157	0.00135621	0.039639	-0.758127	translin associated factor X
ENSG00000054654	SYNE2	protein_coding	-0.400952	7.42847	-5.01401	0.000581774	0.0286296	-0.0900174	spectrin repeat containing nuclear envelope protein 2
ENSG00000172403	SYNPO2	protein_coding	-0.400674	10.5415	-4.10378	0.00228405	0.0499816	-1.40311	synaptopodin 2
ENSG00000126803	HSPA2	protein_coding	-0.399352	7.67478	-5.40607	0.000334819	0.0241964	0.474551	heat shock protein family A (Hsp70) member 2
ENSG00000159256	MORC3	protein_coding	-0.39919	3.66891	-4.89452	0.000691498	0.0305701	-0.11783	MORC family CW-type zinc finger 3
ENSG00000217128	FNIP1	protein_coding	-0.398563	4.12228	-4.85989	0.000727279	0.0316449	-0.202573	folliculin interacting protein 1
ENSG00000025156	HSF2	protein_coding	-0.396617	4.35283	-5.14359	0.000483496	0.0271799	0.188226	heat shock transcription factor 2
ENSG00000159140	SON	protein_coding	-0.395285	6.71336	-6.30317	0.000102505	0.0204315	1.67536	SON DNA binding protein
ENSG00000198742	SMURF1	protein_coding	-0.395222	3.6256	-4.57713	0.0011052	0.0357953	-0.576382	SMAD specific E3 ubiquitin protein ligase 1
ENSG00000170185	USP38	protein_coding	-0.39488	5.2029	-5.17091	0.000465139	0.0268	0.183061	ubiquitin specific peptidase 38
ENSG00000260032	NORAD	lincRNA	-0.393332	7.11131	-5.45817	0.00031163	0.0237956	0.545537	non-coding RNA activated by DNA damage
ENSG00000132294	EFR3A	protein_coding	-0.392872	4.83192	-4.15829	0.00209756	0.0477939	-1.31726	EFR3 homolog A
ENSG00000111276	CDKN1B	protein_coding	-0.390222	5.05035	-4.10387	0.00228372	0.0499816	-1.4153	cyclin dependent kinase inhibitor 1B
ENSG00000073464	CLCN4	protein_coding	-0.389873	5.98377	-4.98239	0.000608869	0.0293125	-0.116902	chloride voltage-gated channel 4
ENSG00000169925	BRD3	protein_coding	-0.388741	4.48787	-5.05599	0.000547784	0.0280722	0.0551998	bromodomain containing 3
ENSG00000025293	PHF20	protein_coding	-0.388251	5.08558	-5.91901	0.00016791	0.0216064	1.21182	PHD finger protein 20
ENSG00000153561	RMND5A	protein_coding	-0.38666	6.2797	-4.30073	0.0016822	0.0435425	-1.15672	required for meiotic nuclear division 5 homolog A
ENSG00000005483	KMT2E	protein_coding	-0.386491	4.69003	-4.54768	0.00115518	0.0365365	-0.707022	lysine methyltransferase 2E
ENSG00000075826	SEC31B	protein_coding	-0.38618	4.29895	-5.46936	0.00030688	0.0237956	0.644621	SEC31 homolog B, COPII coat complex component
ENSG00000137337	MDC1	protein_coding	-0.385908	4.1688	-4.36489	0.00152445	0.0416193	-0.944369	mediator of DNA damage checkpoint 1
ENSG00000167978	SRRM2	protein_coding	-0.385562	9.52971	-4.62741	0.00102507	0.0355944	-0.6265	serine/arginine repetitive matrix 2
ENSG00000150457	LATS2	protein_coding	-0.385159	4.24016	-4.78958	0.000806169	0.032898	-0.314373	large tumor suppressor kinase 2
ENSG00000055609	KMT2C	protein_coding	-0.385097	6.15832	-5.3892	0.000342719	0.0242151	0.462477	lysine methyltransferase 2C
ENSG00000141298	SSH2	protein_coding	-0.384557	6.41151	-4.77189	0.000827425	0.033175	-0.438129	slingshot protein phosphatase 2
ENSG00000104517	UBR5	protein_coding	-0.383332	5.43048	-5.67329	0.000232641	0.0225505	0.873152	ubiquitin protein ligase E3 component n-recognin 5
ENSG00000177565	TBL1XR1	protein_coding	-0.383216	3.87488	-4.3085	0.00166222	0.0435425	-1.00404	transducin beta like 1 X-linked receptor 1
ENSG00000185129	PURA	protein_coding	-0.382704	3.69698	-4.55329	0.00114548	0.0364466	-0.618064	purine rich element binding protein A
ENSG00000112186	CAP2	protein_coding	-0.379531	8.15553	-4.49993	0.00124143	0.038397	-0.856404	cyclase associated actin cytoskeleton regulatory protein 2
ENSG00000167193	CRK	protein_coding	-0.37933	3.91923	-4.33603	0.00159337	0.0426814	-0.965754	CRK proto-oncogene, adaptor protein
ENSG00000153207	AHCTF1	protein_coding	-0.379203	4.28982	-4.16764	0.00206722	0.0474088	-1.26071	AT-hook containing transcription factor 1
ENSG00000123505	AMD1	protein_coding	-0.379148	3.51202	-4.45899	0.00132081	0.0394272	-0.741373	adenosylmethionine decarboxylase 1
ENSG00000157557	ETS2	protein_coding	-0.377431	4.7697	-4.70505	0.000913275	0.0343102	-0.474234	ETS proto-oncogene 2, transcription factor
ENSG00000158022	TRIM63	protein_coding	-0.377385	6.90395	-4.21757	0.00191287	0.0455891	-1.29865	tripartite motif containing 63
ENSG00000078747	ITCH	protein_coding	-0.377024	3.93091	-4.79006	0.000805606	0.032898	-0.290148	itchy E3 ubiquitin protein ligase
ENSG00000123983	ACSL3	protein_coding	-0.376566	4.70423	-4.34285	0.00157679	0.0424603	-1.02044	acyl-CoA synthetase long chain family member 3
ENSG00000169018	FEM1B	protein_coding	-0.375854	4.29284	-4.56288	0.00112909	0.0361566	-0.655914	fem-1 homolog B
ENSG00000070182	SPTB	protein_coding	-0.375695	7.9582	-5.10527	0.000510562	0.0278372	0.0455753	spectrin beta, erythrocytic
ENSG00000088247	KHSRP	protein_coding	-0.375684	5.90235	-5.46442	0.000308967	0.0237956	0.573799	KH-type splicing regulatory protein
ENSG00000080802	CNOT4	protein_coding	-0.37559	4.5036	-5.63426	0.000245196	0.0225505	0.857028	CCR4-NOT transcription complex subunit 4
ENSG00000147649	MTDH	protein_coding	-0.375568	5.34179	-4.84734	0.000740734	0.0317159	-0.29418	metadherin
ENSG00000172765	TMCC1	protein_coding	-0.374179	5.21646	-5.46128	0.000310303	0.0237956	0.590706	transmembrane and coiled-coil domain family 1
ENSG00000121671	CRY2	protein_coding	-0.373841	6.6407	-5.1967	0.000448494	0.0265698	0.180813	cryptochrome circadian regulator 2
ENSG00000003989	SLC7A2	protein_coding	-0.373729	7.11309	-5.64014	0.000243257	0.0225505	0.797242	solute carrier family 7 member 2
ENSG00000205268	PDE7A	protein_coding	-0.372557	5.10731	-4.91614	0.000670117	0.0305379	-0.181592	phosphodiesterase 7A
ENSG00000167548	KMT2D	protein_coding	-0.372154	6.80101	-4.92277	0.000663701	0.0305164	-0.220423	lysine methyltransferase 2D
ENSG00000138760	SCARB2	protein_coding	-0.372122	5.98941	-5.33671	0.000368611	0.0247935	0.392221	scavenger receptor class B member 2
ENSG00000114796	KLHL24	protein_coding	-0.370488	5.44764	-4.25389	0.00180825	0.0443512	-1.20167	kelch like family member 24
ENSG00000010818	HIVEP2	protein_coding	-0.370007	5.85647	-4.84893	0.000739013	0.0317159	-0.309235	human immunodeficiency virus type I enhancer binding protein 2
ENSG00000185963	BICD2	protein_coding	-0.369973	4.51321	-4.21137	0.00193135	0.0456968	-1.21145	BICD cargo adaptor 2
ENSG00000198646	NCOA6	protein_coding	-0.369555	4.50786	-4.75262	0.000851257	0.0332898	-0.388448	nuclear receptor coactivator 6
ENSG00000063169	BICRA	protein_coding	-0.368455	3.61884	-4.35332	0.00155169	0.0418575	-0.910681	BRD4 interacting chromatin remodeling complex associated protein
ENSG00000132475	H3F3B	protein_coding	-0.367712	6.15667	-5.20645	0.000442369	0.0264293	0.204003	H3 histone family member 3B
ENSG00000105856	HBP1	protein_coding	-0.365336	4.54749	-4.90771	0.000678369	0.0305701	-0.162386	HMG-box transcription factor 1
ENSG00000132912	DCTN4	protein_coding	-0.364676	5.17553	-4.65888	0.000978101	0.0348743	-0.567784	dynactin subunit 4
ENSG00000163635	ATXN7	protein_coding	-0.364086	3.58271	-4.16729	0.00206834	0.0474088	-1.19037	ataxin 7
ENSG00000137177	KIF13A	protein_coding	-0.362494	7.1789	-5.68763	0.000228206	0.0225505	0.861975	kinesin family member 13A
ENSG00000165219	GAPVD1	protein_coding	-0.362224	4.5494	-5.32355	0.000375423	0.0250331	0.429528	GTPase activating protein and VPS9 domains 1
ENSG00000054523	KIF1B	protein_coding	-0.361517	8.53644	-4.39876	0.00144755	0.0410189	-1.00472	kinesin family member 1B
ENSG00000158615	PPP1R15B	protein_coding	-0.360508	3.68502	-4.26098	0.00178855	0.0441626	-1.05744	protein phosphatase 1 regulatory subunit 15B
ENSG00000116350	SRSF4	protein_coding	-0.359968	5.19864	-4.94146	0.000645961	0.0302626	-0.149005	serine and arginine rich splicing factor 4
ENSG00000165175	MID1IP1	protein_coding	-0.359505	6.41088	-4.62283	0.00103211	0.0355944	-0.662775	MID1 interacting protein 1
ENSG00000105656	ELL	protein_coding	-0.355361	4.16965	-4.13069	0.00218987	0.0488142	-1.307	elongation factor for RNA polymerase II
ENSG00000065526	SPEN	protein_coding	-0.353821	5.81986	-4.20238	0.00195849	0.0461263	-1.29748	spen family transcriptional repressor
ENSG00000163807	KIAA1143	protein_coding	-0.353522	4.29062	-4.92991	0.000656866	0.0304639	-0.113498	KIAA1143
ENSG00000206418	RAB12	protein_coding	-0.353378	6.0176	-4.53481	0.00117778	0.0369374	-0.787479	RAB12, member RAS oncogene family
ENSG00000139620	KANSL2	protein_coding	-0.353342	4.11142	-4.15296	0.00211504	0.0480501	-1.26668	KAT8 regulatory NSL complex subunit 2
ENSG00000103353	UBFD1	protein_coding	-0.35204	5.99709	-5.04198	0.000558881	0.0282785	-0.0300062	ubiquitin family domain containing 1
ENSG00000181852	RNF41	protein_coding	-0.351895	4.4572	-4.2117	0.00193036	0.0456968	-1.20638	ring finger protein 41
ENSG00000132823	OSER1	protein_coding	-0.351887	4.02115	-4.14993	0.00212509	0.0482073	-1.263	oxidative stress responsive serine rich 1
ENSG00000143337	TOR1AIP1	protein_coding	-0.350212	5.37137	-5.40666	0.000334548	0.0241964	0.509234	torsin 1A interacting protein 1
ENSG00000119138	KLF9	protein_coding	-0.348694	6.50118	-4.5716	0.0011144	0.0358903	-0.743202	Kruppel like factor 9
ENSG00000095787	WAC	protein_coding	-0.348161	5.12693	-4.72376	0.000888326	0.0339526	-0.467621	WW domain containing adaptor with coiled-coil
ENSG00000130479	MAP1S	protein_coding	-0.347911	4.27731	-4.83725	0.000751749	0.0319867	-0.247767	microtubule associated protein 1S
ENSG00000089916	GPATCH2L	protein_coding	-0.34732	4.5844	-4.24311	0.00183866	0.0447302	-1.16802	G-patch domain containing 2 like
ENSG00000173064	HECTD4	protein_coding	-0.347024	5.37439	-4.82089	0.000769968	0.0325819	-0.333474	HECT domain E3 ubiquitin protein ligase 4
ENSG00000138768	USO1	protein_coding	-0.345217	7.3939	-4.43227	0.00137553	0.0398258	-0.967225	USO1 vesicle transport factor
ENSG00000162104	ADCY9	protein_coding	-0.345196	6.64487	-4.37643	0.00149777	0.0414931	-1.04623	adenylate cyclase 9
ENSG00000116984	MTR	protein_coding	-0.345137	5.47913	-5.35858	0.000357576	0.0246157	0.437943	5-methyltetrahydrofolate-homocysteine methyltransferase
ENSG00000058262	SEC61A1	protein_coding	-0.344905	5.54329	-4.21832	0.00191062	0.0455891	-1.26171	Sec61 translocon alpha 1 subunit
ENSG00000012822	CALCOCO1	protein_coding	-0.343786	6.74707	-4.26059	0.00178963	0.0441626	-1.22897	calcium binding and coiled-coil domain 1
ENSG00000164440	TXLNB	protein_coding	-0.343744	8.14322	-4.66783	0.000965168	0.0346556	-0.599835	taxilin beta
ENSG00000105127	AKAP8	protein_coding	-0.343378	4.105	-4.68244	0.000944436	0.0345523	-0.46231	A-kinase anchoring protein 8
ENSG00000103264	FBXO31	protein_coding	-0.343314	5.78446	-4.85663	0.000730749	0.0316806	-0.294773	F-box protein 31
ENSG00000005339	CREBBP	protein_coding	-0.342707	6.22042	-4.68656	0.000938677	0.0345523	-0.562126	CREB binding protein
ENSG00000152700	SAR1B	protein_coding	-0.342672	6.58855	-4.69333	0.000929294	0.0344105	-0.559368	secretion associated Ras related GTPase 1B
ENSG00000174282	ZBTB4	protein_coding	-0.341522	6.04613	-4.45923	0.00132034	0.0394272	-0.904544	zinc finger and BTB domain containing 4
ENSG00000164164	OTUD4	protein_coding	-0.341299	5.41899	-4.12142	0.00222186	0.049258	-1.4093	OTU deubiquitinase 4
ENSG00000171914	TLN2	protein_coding	-0.340056	5.95612	-5.21832	0.000435033	0.0264103	0.225569	talin 2
ENSG00000107290	SETX	protein_coding	-0.336236	4.65577	-4.11657	0.00223878	0.0494749	-1.37125	senataxin
ENSG00000196531	NACA	protein_coding	-0.33581	9.42976	-4.33343	0.00159974	0.0426814	-1.08045	nascent polypeptide associated complex subunit alpha
ENSG00000163069	SGCB	protein_coding	-0.335549	6.41662	-4.74578	0.000859896	0.0334469	-0.477923	sarcoglycan beta
ENSG00000173757	STAT5B	protein_coding	-0.334094	6.26442	-5.16769	0.000467268	0.0268	0.145663	signal transducer and activator of transcription 5B
ENSG00000117859	OSBPL9	protein_coding	-0.333496	5.12152	-4.95591	0.000632603	0.030074	-0.123002	oxysterol binding protein like 9
ENSG00000127481	UBR4	protein_coding	-0.332265	7.30649	-4.63235	0.00101755	0.0355564	-0.660147	ubiquitin protein ligase E3 component n-recognin 4
ENSG00000102804	TSC22D1	protein_coding	-0.330659	6.99392	-4.39059	0.00146573	0.0411432	-1.02912	TSC22 domain family member 1
ENSG00000062650	WAPL	protein_coding	-0.330445	4.3744	-4.54991	0.00115131	0.0364891	-0.682017	WAPL cohesin release factor
ENSG00000118058	KMT2A	protein_coding	-0.330323	4.92129	-4.59445	0.00107687	0.0355944	-0.650093	lysine methyltransferase 2A
ENSG00000028203	VEZT	protein_coding	-0.328524	5.13009	-5.08209	0.000527719	0.0278372	0.05808	vezatin, adherens junctions transmembrane protein
ENSG00000124795	DEK	protein_coding	-0.328474	5.10789	-4.78859	0.000807339	0.032898	-0.369417	DEK proto-oncogene
ENSG00000163346	PBXIP1	protein_coding	-0.327169	6.72223	-5.17299	0.000463775	0.0268	0.145762	PBX homeobox interacting protein 1
ENSG00000147274	RBMX	protein_coding	-0.327131	5.48517	-4.80223	0.000791334	0.0327985	-0.365657	RNA binding motif protein X-linked
ENSG00000163539	CLASP2	protein_coding	-0.326415	5.68627	-4.5853	0.00109173	0.0356878	-0.700282	cytoplasmic linker associated protein 2
ENSG00000125107	CNOT1	protein_coding	-0.326342	5.7276	-5.17067	0.000465297	0.0268	0.163029	CCR4-NOT transcription complex subunit 1
ENSG00000198842	DUSP27	protein_coding	-0.325373	7.10812	-4.58494	0.00109233	0.0356878	-0.730752	dual specificity phosphatase 27, atypical
ENSG00000100284	TOM1	protein_coding	-0.325156	5.98313	-4.84726	0.000740822	0.0317159	-0.315161	target of myb1 membrane trafficking protein
ENSG00000120733	KDM3B	protein_coding	-0.324902	5.77802	-5.08617	0.000524653	0.0278372	0.0405065	lysine demethylase 3B
ENSG00000153187	HNRNPU	protein_coding	-0.324563	6.66924	-4.80464	0.00078854	0.0327985	-0.394118	heterogeneous nuclear ribonucleoprotein U
ENSG00000163820	FYCO1	protein_coding	-0.323328	8.98807	-5.3478	0.000362971	0.0246157	0.410799	FYVE and coiled-coil domain containing 1
ENSG00000135837	CEP350	protein_coding	-0.322604	5.44328	-4.98418	0.0006073	0.0293125	-0.096545	centrosomal protein 350
ENSG00000100393	EP300	protein_coding	-0.321301	5.62945	-4.47267	0.00129371	0.0392264	-0.870337	E1A binding protein p300
ENSG00000169057	MECP2	protein_coding	-0.31986	5.14133	-4.59576	0.00107476	0.0355944	-0.661338	methyl-CpG binding protein 2
ENSG00000144712	CAND2	protein_coding	-0.318103	7.63328	-4.66248	0.000972868	0.034849	-0.614315	cullin associated and neddylation dissociated 2 (putative)
ENSG00000152223	EPG5	protein_coding	-0.318034	4.435	-4.68198	0.000945077	0.0345523	-0.488251	ectopic P-granules autophagy protein 5 homolog
ENSG00000075975	MKRN2	protein_coding	-0.317127	4.14933	-4.19991	0.001966	0.0462249	-1.1981	makorin ring finger protein 2
ENSG00000082898	XPO1	protein_coding	-0.316839	5.01592	-4.4369	0.00136587	0.0396654	-0.896014	exportin 1
ENSG00000163125	RPRD2	protein_coding	-0.31359	5.4931	-4.38439	0.00147967	0.0412141	-1.00093	regulation of nuclear pre-mRNA domain containing 2
ENSG00000116748	AMPD1	protein_coding	-0.31234	8.72148	-5.09431	0.000518601	0.0278372	0.0429601	adenosine monophosphate deaminase 1
ENSG00000163159	VPS72	protein_coding	-0.311525	5.26796	-4.28076	0.00173477	0.0437208	-1.15111	vacuolar protein sorting 72 homolog
ENSG00000134900	TPP2	protein_coding	-0.311387	4.98971	-4.29651	0.00169318	0.0435425	-1.1122	tripeptidyl peptidase 2
ENSG00000114416	FXR1	protein_coding	-0.310935	8.17441	-4.80155	0.000792122	0.0327985	-0.398809	FMR1 autosomal homolog 1
ENSG00000113649	TCERG1	protein_coding	-0.310222	4.74844	-4.48718	0.00126559	0.0386017	-0.802749	transcription elongation regulator 1
ENSG00000151320	AKAP6	protein_coding	-0.310006	6.5738	-4.27988	0.00173714	0.0437208	-1.19548	A-kinase anchoring protein 6
ENSG00000075151	EIF4G3	protein_coding	-0.309134	6.25344	-4.58804	0.00108727	0.0356878	-0.712666	eukaryotic translation initiation factor 4 gamma 3
ENSG00000134644	PUM1	protein_coding	-0.30737	5.6676	-4.17889	0.0020313	0.0469792	-1.32833	pumilio RNA binding family member 1
ENSG00000073910	FRY	protein_coding	-0.306922	5.49036	-4.36719	0.00151909	0.0416193	-1.02764	FRY microtubule binding protein
ENSG00000198668	CALM1	protein_coding	-0.3069	7.67506	-4.76039	0.000841559	0.0332493	-0.466241	calmodulin 1
ENSG00000197081	IGF2R	protein_coding	-0.306294	7.36167	-4.55206	0.00114761	0.0364466	-0.782197	insulin like growth factor 2 receptor
ENSG00000072401	UBE2D1	protein_coding	-0.305196	5.58559	-4.46157	0.00131565	0.0394272	-0.884405	ubiquitin conjugating enzyme E2 D1
ENSG00000099783	HNRNPM	protein_coding	-0.301877	5.76709	-4.49723	0.00124651	0.0384768	-0.836934	heterogeneous nuclear ribonucleoprotein M
ENSG00000149596	JPH2	protein_coding	-0.297145	8.12079	-4.32719	0.00161514	0.0428193	-1.12471	junctophilin 2
ENSG00000134318	ROCK2	protein_coding	-0.295799	6.35715	-4.25975	0.00179196	0.0441626	-1.22348	Rho associated coiled-coil containing protein kinase 2
ENSG00000136861	CDK5RAP2	protein_coding	-0.29522	5.76229	-4.16195	0.0020856	0.0476626	-1.35932	CDK5 regulatory subunit associated protein 2
ENSG00000092529	CAPN3	protein_coding	-0.292944	6.90465	-4.59566	0.00107491	0.0355944	-0.71316	calpain 3
ENSG00000124422	USP22	protein_coding	-0.292872	6.88114	-4.68533	0.000940389	0.0345523	-0.576659	ubiquitin specific peptidase 22
ENSG00000110713	NUP98	protein_coding	-0.291604	5.41861	-4.17653	0.0020388	0.0470819	-1.32243	nucleoporin 98
ENSG00000137073	UBAP2	protein_coding	-0.290098	5.87425	-4.76546	0.000835291	0.0332493	-0.434608	ubiquitin associated protein 2
ENSG00000188021	UBQLN2	protein_coding	-0.288773	5.03027	-4.36072	0.00153421	0.0416193	-1.01468	ubiquilin 2
ENSG00000084463	WBP11	protein_coding	-0.28742	5.53589	-4.55849	0.00113657	0.0363207	-0.735403	WW domain binding protein 11
ENSG00000130726	TRIM28	protein_coding	-0.286604	6.17444	-4.60833	0.00105473	0.0355944	-0.678965	tripartite motif containing 28
ENSG00000037637	FBXO42	protein_coding	-0.284782	4.28688	-4.14546	0.00213996	0.0484733	-1.2959	F-box protein 42
ENSG00000120071	KANSL1	protein_coding	-0.283686	4.36412	-4.11851	0.00223198	0.0493953	-1.344	KAT8 regulatory NSL complex subunit 1
ENSG00000097033	SH3GLB1	protein_coding	-0.279917	6.55314	-4.32861	0.00161164	0.0428001	-1.1196	SH3 domain containing GRB2 like, endophilin B1
ENSG00000049618	ARID1B	protein_coding	-0.274923	5.9267	-4.51552	0.00121254	0.0377308	-0.814556	AT-rich interaction domain 1B
ENSG00000089737	DDX24	protein_coding	-0.272549	5.96949	-4.3082	0.00166299	0.0435425	-1.13649	DEAD-box helicase 24
ENSG00000182944	EWSR1	protein_coding	-0.271579	6.12794	-4.45688	0.00132505	0.0394774	-0.910553	EWS RNA binding protein 1
ENSG00000106682	EIF4H	protein_coding	-0.267552	6.86193	-4.44946	0.00134007	0.0395541	-0.936841	eukaryotic translation initiation factor 4H
ENSG00000144357	UBR3	protein_coding	-0.264856	7.35024	-4.14399	0.00214488	0.0485133	-1.41974	ubiquitin protein ligase E3 component n-recognin 3
