# Supplementary material for: Rehabilitative Impact of Exercise Training on Human Skeletal Muscle Transcriptional Programs in Parkinson’s Disease
Source: Front Physiol. 2020 Jun 17;11:653. doi: 10.3389/fphys.2020.00653 (PMC7311784; doi:10.3389/fphys.2020.00653)
Supplement: Supplementary file 3 [file Data_Sheet_3.XLSX]

## Sheet: Table S3
Table S3: List of top 100 transcripts loaded into LV4 (no Pathway annotation found in PLIER deconvolution, i.e., "notInPathway")
LV	in LV Pathway	Gene Name	Gene Description	Gene Biotype
LV 4	notInPathway	SPARC	secreted protein acidic and cysteine rich	protein_coding
LV 4	notInPathway	EPAS1	endothelial PAS domain protein 1	protein_coding
LV 4	notInPathway	NID1	nidogen 1	protein_coding
LV 4	notInPathway	PDGFRB	platelet derived growth factor receptor beta	protein_coding
LV 4	notInPathway	CD93	CD93 molecule	protein_coding
LV 4	notInPathway	PTPRN2	protein tyrosine phosphatase, receptor type N2	protein_coding
LV 4	notInPathway	GNG11	G protein subunit gamma 11	protein_coding
LV 4	notInPathway	CA4	carbonic anhydrase 4	protein_coding
LV 4	notInPathway	ASAP2	ArfGAP with SH3 domain, ankyrin repeat and PH domain 2	protein_coding
LV 4	notInPathway	FSCN1	fascin actin-bundling protein 1	protein_coding
LV 4	notInPathway	NRP1	neuropilin 1	protein_coding
LV 4	notInPathway	MYO1B	myosin IB	protein_coding
LV 4	notInPathway	TCF4	transcription factor 4	protein_coding
LV 4	notInPathway	A2M	alpha-2-macroglobulin	protein_coding
LV 4	notInPathway	ARAP3	ArfGAP with RhoGAP domain, ankyrin repeat and PH domain 3	protein_coding
LV 4	notInPathway	FAM198B	NA	NA
LV 4	notInPathway	CTTNBP2NL	CTTNBP2 N-terminal like	protein_coding
LV 4	notInPathway	SASH1	SAM and SH3 domain containing 1	protein_coding
LV 4	notInPathway	PLEKHG1	pleckstrin homology and RhoGEF domain containing G1	protein_coding
LV 4	notInPathway	TSPAN18	tetraspanin 18	protein_coding
LV 4	notInPathway	BTNL9	butyrophilin like 9	protein_coding
LV 4	notInPathway	HECW2	HECT, C2 and WW domain containing E3 ubiquitin protein ligase 2	protein_coding
LV 4	notInPathway	ISM1	isthmin 1	protein_coding
LV 4	notInPathway	NOTCH4	notch 4	protein_coding
LV 4	notInPathway	AQP1	aquaporin 1 (Colton blood group)	protein_coding
LV 4	notInPathway	FXYD6	FXYD domain containing ion transport regulator 6	protein_coding
LV 4	notInPathway	GMNN	geminin, DNA replication inhibitor	protein_coding
LV 4	notInPathway	EPS8	epidermal growth factor receptor pathway substrate 8	protein_coding
LV 4	notInPathway	SEMA6A	semaphorin 6A	protein_coding
LV 4	notInPathway	ITGA1	integrin subunit alpha 1	protein_coding
LV 4	notInPathway	COL4A2	collagen type IV alpha 2 chain	protein_coding
LV 4	notInPathway	COL4A1	collagen type IV alpha 1 chain	protein_coding
LV 4	notInPathway	MCF2L	MCF.2 cell line derived transforming sequence like	protein_coding
LV 4	notInPathway	MLLT4	NA	NA
LV 4	notInPathway	DPYSL2	dihydropyrimidinase like 2	protein_coding
LV 4	notInPathway	ITGA6	integrin subunit alpha 6	protein_coding
LV 4	notInPathway	BMP1	bone morphogenetic protein 1	protein_coding
LV 4	notInPathway	UNC5B	unc-5 netrin receptor B	protein_coding
LV 4	notInPathway	SPTBN1	spectrin beta, non-erythrocytic 1	protein_coding
LV 4	notInPathway	SHANK3	SH3 and multiple ankyrin repeat domains 3	protein_coding
LV 4	notInPathway	COL15A1	collagen type XV alpha 1 chain	protein_coding
LV 4	notInPathway	ESAM	endothelial cell adhesion molecule	protein_coding
LV 4	notInPathway	PTPRB	protein tyrosine phosphatase, receptor type B	protein_coding
LV 4	notInPathway	ABLIM3	actin binding LIM protein family member 3	protein_coding
LV 4	notInPathway	PAG1	phosphoprotein membrane anchor with glycosphingolipid microdomains 1	protein_coding
LV 4	notInPathway	SDC3	syndecan 3	protein_coding
LV 4	notInPathway	NOTCH1	notch 1	protein_coding
LV 4	notInPathway	NOTCH3	notch 3	protein_coding
LV 4	notInPathway	EPB41L2	erythrocyte membrane protein band 4.1 like 2	protein_coding
LV 4	notInPathway	SIPA1	signal-induced proliferation-associated 1	protein_coding
LV 4	notInPathway	FYN	FYN proto-oncogene, Src family tyrosine kinase	protein_coding
LV 4	notInPathway	ARPC5	actin related protein 2/3 complex subunit 5	protein_coding
LV 4	notInPathway	TBCD	tubulin folding cofactor D	protein_coding
LV 4	notInPathway	CDK6	cyclin dependent kinase 6	protein_coding
LV 4	notInPathway	LPAR6	lysophosphatidic acid receptor 6	protein_coding
LV 4	notInPathway	DTX3	deltex E3 ubiquitin ligase 3	protein_coding
LV 4	notInPathway	PLOD1	procollagen-lysine,2-oxoglutarate 5-dioxygenase 1	protein_coding
LV 4	notInPathway	ZNF514	zinc finger protein 514	protein_coding
LV 4	notInPathway	VWF	von Willebrand factor	protein_coding
LV 4	notInPathway	AP1S1	adaptor related protein complex 1 subunit sigma 1	protein_coding
LV 4	notInPathway	PLXND1	plexin D1	protein_coding
LV 4	notInPathway	SEMA5A	semaphorin 5A	protein_coding
LV 4	notInPathway	AGAP2	ArfGAP with GTPase domain, ankyrin repeat and PH domain 2	protein_coding
LV 4	notInPathway	DOCK9	dedicator of cytokinesis 9	protein_coding
LV 4	notInPathway	DOCK6	dedicator of cytokinesis 6	protein_coding
LV 4	notInPathway	MYCT1	MYC target 1	protein_coding
LV 4	notInPathway	FABP5	fatty acid binding protein 5	protein_coding
LV 4	notInPathway	FABP3	fatty acid binding protein 3	protein_coding
LV 4	notInPathway	DOCK1	dedicator of cytokinesis 1	protein_coding
LV 4	notInPathway	KIF26A	kinesin family member 26A	protein_coding
LV 4	notInPathway	COL5A3	collagen type V alpha 3 chain	protein_coding
LV 4	notInPathway	MAML2	mastermind like transcriptional coactivator 2	protein_coding
LV 4	notInPathway	ATP2B4	ATPase plasma membrane Ca2+ transporting 4	protein_coding
LV 4	notInPathway	DPYD	dihydropyrimidine dehydrogenase	protein_coding
LV 4	notInPathway	ARHGAP31	Rho GTPase activating protein 31	protein_coding
LV 4	notInPathway	ARRB1	arrestin beta 1	protein_coding
LV 4	notInPathway	TEK	TEK receptor tyrosine kinase	protein_coding
LV 4	notInPathway	EPB41L1	erythrocyte membrane protein band 4.1 like 1	protein_coding
LV 4	notInPathway	ZNF160	zinc finger protein 160	protein_coding
LV 4	notInPathway	GNB1	G protein subunit beta 1	protein_coding
LV 4	notInPathway	ENTPD2	ectonucleoside triphosphate diphosphohydrolase 2	protein_coding
LV 4	notInPathway	HYAL1	hyaluronidase 1	protein_coding
LV 4	notInPathway	F8	coagulation factor VIII	protein_coding
LV 4	notInPathway	GSTZ1	glutathione S-transferase zeta 1	protein_coding
LV 4	notInPathway	PRCP	prolylcarboxypeptidase	protein_coding
LV 4	notInPathway	TNFRSF25	TNF receptor superfamily member 25	protein_coding
LV 4	notInPathway	MAP4K2	mitogen-activated protein kinase kinase kinase kinase 2	protein_coding
LV 4	notInPathway	NUMB	NUMB, endocytic adaptor protein	protein_coding
LV 4	notInPathway	EHD2	EH domain containing 2	protein_coding
LV 4	notInPathway	HSPG2	heparan sulfate proteoglycan 2	protein_coding
LV 4	notInPathway	RASGRF2	Ras protein specific guanine nucleotide releasing factor 2	protein_coding
LV 4	notInPathway	CSGALNACT1	chondroitin sulfate N-acetylgalactosaminyltransferase 1	protein_coding
LV 4	notInPathway	FLT4	fms related tyrosine kinase 4	protein_coding
LV 4	notInPathway	FLT1	fms related tyrosine kinase 1	protein_coding
LV 4	notInPathway	XAF1	XIAP associated factor 1	protein_coding
LV 4	notInPathway	KCNQ1	potassium voltage-gated channel subfamily Q member 1	protein_coding
LV 4	notInPathway	ARHGEF6	Rac/Cdc42 guanine nucleotide exchange factor 6	protein_coding
LV 4	notInPathway	GUCY1B3	NA	NA
LV 4	notInPathway	CBL	Cbl proto-oncogene	protein_coding
LV 4	notInPathway	DLC1	DLC1 Rho GTPase activating protein	protein_coding
