# Supplementary material for: Rehabilitative Impact of Exercise Training on Human Skeletal Muscle Transcriptional Programs in Parkinson’s Disease
Source: Front Physiol. 2020 Jun 17;11:653. doi: 10.3389/fphys.2020.00653 (PMC7311784; doi:10.3389/fphys.2020.00653)
Supplement: Supplementary file 4 [file Data_Sheet_4.XLSX]

## Sheet: Table S4
Table S4: List of top 100 transcripts loaded into LV16 (no Pathway annotation found in PLIER deconvolution, i.e., "notInPathway")
LV	in LV Pathway	Gene Name	Gene Description	Gene Biotype
LV 16	notInPathway	CSTB	cystatin B	protein_coding
LV 16	notInPathway	DLG5	discs large MAGUK scaffold protein 5	protein_coding
LV 16	notInPathway	MAP7	microtubule associated protein 7	protein_coding
LV 16	notInPathway	S100A8	S100 calcium binding protein A8	protein_coding
LV 16	notInPathway	DNAJB4	DnaJ heat shock protein family (Hsp40) member B4	protein_coding
LV 16	notInPathway	TECPR2	tectonin beta-propeller repeat containing 2	protein_coding
LV 16	notInPathway	RPH3A	rabphilin 3A	protein_coding
LV 16	notInPathway	FCN1	ficolin 1	protein_coding
LV 16	notInPathway	AQP9	aquaporin 9	protein_coding
LV 16	notInPathway	ADRB2	adrenoceptor beta 2	protein_coding
LV 16	notInPathway	MAGED1	MAGE family member D1	protein_coding
LV 16	notInPathway	PLEKHB1	pleckstrin homology domain containing B1	protein_coding
LV 16	notInPathway	NQO1	NAD(P)H quinone dehydrogenase 1	protein_coding
LV 16	notInPathway	NCAM1	neural cell adhesion molecule 1	protein_coding
LV 16	notInPathway	MAST3	microtubule associated serine/threonine kinase 3	protein_coding
LV 16	notInPathway	FAM134B	NA	NA
LV 16	notInPathway	DRAM1	DNA damage regulated autophagy modulator 1	protein_coding
LV 16	notInPathway	CLIC3	chloride intracellular channel 3	protein_coding
LV 16	notInPathway	PCDH9	protocadherin 9	protein_coding
LV 16	notInPathway	TIAM2	T cell lymphoma invasion and metastasis 2	protein_coding
LV 16	notInPathway	RAB23	RAB23, member RAS oncogene family	protein_coding
LV 16	notInPathway	GPR27	G protein-coupled receptor 27	protein_coding
LV 16	notInPathway	FGD4	FYVE, RhoGEF and PH domain containing 4	protein_coding
LV 16	notInPathway	SLITRK4	SLIT and NTRK like family member 4	protein_coding
LV 16	notInPathway	QPRT	quinolinate phosphoribosyltransferase	protein_coding
LV 16	notInPathway	MAP1A	microtubule associated protein 1A	protein_coding
LV 16	notInPathway	TSPYL2	TSPY like 2	protein_coding
LV 16	notInPathway	AP2B1	adaptor related protein complex 2 subunit beta 1	protein_coding
LV 16	notInPathway	DSC2	desmocollin 2	protein_coding
LV 16	notInPathway	ULK1	unc-51 like autophagy activating kinase 1	protein_coding
LV 16	notInPathway	RANBP10	RAN binding protein 10	protein_coding
LV 16	notInPathway	DCUN1D1	defective in cullin neddylation 1 domain containing 1	protein_coding
LV 16	notInPathway	SMARCB1	SWI/SNF related, matrix associated, actin dependent regulator of chromatin, subfamily b, member 1	protein_coding
LV 16	notInPathway	GCLM	glutamate-cysteine ligase modifier subunit	protein_coding
LV 16	notInPathway	GAPVD1	GTPase activating protein and VPS9 domains 1	protein_coding
LV 16	notInPathway	SLC2A1	solute carrier family 2 member 1	protein_coding
LV 16	notInPathway	ZNF584	zinc finger protein 584	protein_coding
LV 16	notInPathway	OCRL	OCRL, inositol polyphosphate-5-phosphatase	protein_coding
LV 16	notInPathway	LPCAT4	lysophosphatidylcholine acyltransferase 4	protein_coding
LV 16	notInPathway	SEC61A1	Sec61 translocon alpha 1 subunit	protein_coding
LV 16	notInPathway	COL19A1	collagen type XIX alpha 1 chain	protein_coding
LV 16	notInPathway	TERF1	telomeric repeat binding factor 1	protein_coding
LV 16	notInPathway	GGA3	golgi associated, gamma adaptin ear containing, ARF binding protein 3	protein_coding
LV 16	notInPathway	PDE7A	phosphodiesterase 7A	protein_coding
LV 16	notInPathway	FAM153A	family with sequence similarity 153 member A	protein_coding
LV 16	notInPathway	ERBB3	erb-b2 receptor tyrosine kinase 3	protein_coding
LV 16	notInPathway	SLC43A2	solute carrier family 43 member 2	protein_coding
LV 16	notInPathway	SPTBN2	spectrin beta, non-erythrocytic 2	protein_coding
LV 16	notInPathway	SMURF1	SMAD specific E3 ubiquitin protein ligase 1	protein_coding
LV 16	notInPathway	ME2	malic enzyme 2	protein_coding
LV 16	notInPathway	SLC7A6	solute carrier family 7 member 6	protein_coding
LV 16	notInPathway	ABLIM1	actin binding LIM protein 1	protein_coding
LV 16	notInPathway	SLC26A6	solute carrier family 26 member 6	protein_coding
LV 16	notInPathway	TLE4	TLE family member 4, transcriptional corepressor	protein_coding
LV 16	notInPathway	NGFR	nerve growth factor receptor	protein_coding
LV 16	notInPathway	KIAA1429	NA	NA
LV 16	notInPathway	TP63	tumor protein p63	protein_coding
LV 16	notInPathway	IRF2	interferon regulatory factor 2	protein_coding
LV 16	notInPathway	MARK2	microtubule affinity regulating kinase 2	protein_coding
LV 16	notInPathway	RAB11FIP3	RAB11 family interacting protein 3	protein_coding
LV 16	notInPathway	RAB11FIP5	RAB11 family interacting protein 5	protein_coding
LV 16	notInPathway	FBXW7	F-box and WD repeat domain containing 7	protein_coding
LV 16	notInPathway	ZNF385A	zinc finger protein 385A	protein_coding
LV 16	notInPathway	AKAP13	A-kinase anchoring protein 13	protein_coding
LV 16	notInPathway	CAB39	calcium binding protein 39	protein_coding
LV 16	notInPathway	PLEKHA1	pleckstrin homology domain containing A1	protein_coding
LV 16	notInPathway	ZNF189	zinc finger protein 189	protein_coding
LV 16	notInPathway	SCN5A	sodium voltage-gated channel alpha subunit 5	protein_coding
LV 16	notInPathway	ABCA10	ATP binding cassette subfamily A member 10	protein_coding
LV 16	notInPathway	SLC4A5	solute carrier family 4 member 5	protein_coding
LV 16	notInPathway	RPS4Y1	ribosomal protein S4 Y-linked 1	protein_coding
LV 16	notInPathway	ITPKA	inositol-trisphosphate 3-kinase A	protein_coding
LV 16	notInPathway	PDE5A	phosphodiesterase 5A	protein_coding
LV 16	notInPathway	CHAD	chondroadherin	protein_coding
LV 16	notInPathway	ADI1	acireductone dioxygenase 1	protein_coding
LV 16	notInPathway	RNF43	ring finger protein 43	protein_coding
LV 16	notInPathway	SMG1	SMG1, nonsense mediated mRNA decay associated PI3K related kinase	protein_coding
LV 16	notInPathway	MRI1	methylthioribose-1-phosphate isomerase 1	protein_coding
LV 16	notInPathway	LMO7	LIM domain 7	protein_coding
LV 16	notInPathway	DDX11	DEAD/H-box helicase 11	protein_coding
LV 16	notInPathway	DUSP10	dual specificity phosphatase 10	protein_coding
LV 16	notInPathway	DDX3Y	DEAD-box helicase 3 Y-linked	protein_coding
LV 16	notInPathway	GLG1	golgi glycoprotein 1	protein_coding
LV 16	notInPathway	DIAPH1	diaphanous related formin 1	protein_coding
LV 16	notInPathway	PKP2	plakophilin 2	protein_coding
LV 16	notInPathway	SUV39H2	suppressor of variegation 3-9 homolog 2	protein_coding
LV 16	notInPathway	HSPA2	heat shock protein family A (Hsp70) member 2	protein_coding
LV 16	notInPathway	KLF5	Kruppel like factor 5	protein_coding
LV 16	notInPathway	MAP3K7	mitogen-activated protein kinase kinase kinase 7	protein_coding
LV 16	notInPathway	GBP2	guanylate binding protein 2	protein_coding
LV 16	notInPathway	FARS2	phenylalanyl-tRNA synthetase 2, mitochondrial	protein_coding
LV 16	notInPathway	PIP5K1A	phosphatidylinositol-4-phosphate 5-kinase type 1 alpha	protein_coding
LV 16	notInPathway	MED28	mediator complex subunit 28	protein_coding
LV 16	notInPathway	UGGT1	UDP-glucose glycoprotein glucosyltransferase 1	protein_coding
LV 16	notInPathway	CAB39L	calcium binding protein 39 like	protein_coding
LV 16	notInPathway	GRHL1	grainyhead like transcription factor 1	protein_coding
LV 16	notInPathway	ABCA5	ATP binding cassette subfamily A member 5	protein_coding
LV 16	notInPathway	CTNNA2	catenin alpha 2	protein_coding
LV 16	notInPathway	RPL22L1	ribosomal protein L22 like 1	protein_coding
LV 16	notInPathway	ETV5	ETS variant 5	protein_coding
